# Supplementary material for: Field-Theoretic Simulations for Block Copolymer Melts Using the Partial Saddle-Point Approximation
Source: Polymers (Basel). 2021 Jul 24;13(15):2437. doi: 10.3390/polym13152437 (PMC8347900; doi:10.3390/polym13152437)
Supplement: Supplementary file 1 [file polymers-13-02437-s001.zip]

Archive with 16 entries (16 files):
- fts.cc
- __MACOSX/._fts.cc
- fts.cu
- __MACOSX/._fts.cu
- GPUerror.h
- __MACOSX/._GPUerror.h
- GPUkernels.h
- __MACOSX/._GPUkernels.h
- input
- __MACOSX/._input
- random.h
- __MACOSX/._random.h
- sim_eq.h
- __MACOSX/._sim_eq.h
- SM.pdf
- __MACOSX/._SM.pdf
