# Supplementary material for: Field-Theoretic Simulations for Block Copolymer Melts Using the Partial Saddle-Point Approximation
Source: Polymers (Basel). 2021 Jul 24;13(15):2437. doi: 10.3390/polym13152437 (PMC8347900; doi:10.3390/polym13152437)
Supplement: Supplementary file 1 [file polymers-13-02437-s001.zip › input]

90 36 18.349867 100.000000 0.800000
64 64 64 7.310000 7.310000 7.310000
1000 10000 10
-8.09856095995968
18.3393268481452
-0.170969520867622
0.367906282069109
19.406001098797
5.15497102168582
7.83785691013825
27.7667001754946
-2.46507846834459
6.48447508916345
-10.852018692303
-6.01034084360248
-10.723456072033
-16.3195465166149
-11.2312083752372
-14.0369896951042
7.15445249257271
18.0642822650455
12.5418283313035
8.33541917913384
-10.3670709919607
4.72953184901907
3.96644653700743
7.73237794883473
0.016889581160056
-6.90461221131405
6.05024151011147
1.13092302718166
-11.5680764425694
-6.37913075660855
4.41963574483319
24.7416490090317
5.5381536565785
-0.617023023672867
18.0582388007783
-0.528027744432157
19.3330048669486
2.48889951940747
8.70962488402628
-7.30701759885869
13.7100517304674
-8.61297921573872
-5.01576762183273
-5.18323397777738
-9.74484391627446
-9.42104921642227
-12.334157369563
-7.89141344626203
-0.619886838970761
6.35056806787021
5.14236629042492
0.867413094396167
13.9190375312752
6.26300671436611
9.78606869800042
-5.55856809541483
1.67806320304126
-1.1827194173093
3.64836054421209
5.47040416487404
-11.3955184090577
-4.46177334406568
-1.33569397554012
-6.33979024555809
3.64411678716584
0.300180097886162
-5.46081828255424
14.8038069741477
16.4224969104964
12.1311294115391
20.0345965781715
-2.47318537469202
-5.6809838509215
-0.312494010606702
-3.88398953788146
-2.75825656903209
-5.50047500822154
-1.51905580752109
-3.3821952112605
7.44001868188195
-4.80535186764101
25.1827343899373
11.8174669653398
17.3766195410303
-6.62634975038364
6.12416525203283
-8.37830943114902
-0.186932643130961
0.0441690371666225
-17.2576281423267
-5.43759523214077
-1.35881705370686
0.976882172386213
5.58573647390245
-1.53736509481947
0.477793743173757
3.52350642273598
26.980707212577
9.0299564293316
-0.758220567424282
3.58973129060017
10.3274738638214
10.7700813853442
2.80442535979821
24.8655810037399
-3.70056402414956
-17.1370061720555
-1.05336565764101
8.12744889534222
-14.923632908756
-4.7122721748706
-10.8857907259276
-4.97321656674786
-4.57427319622817
20.7598506748399
-5.86141043539736
22.44706399752
16.1171105557785
11.462909133874
10.6374194876727
5.04854046229187
-0.270992494043502
1.43235289260037
-0.439882843415613
-0.463365166924298
13.188879810245
7.30422177287667
10.613646915198
3.26401198858614
2.94258470368851
5.61874878829085
19.4870235022437
16.9761716812521
-3.67283301709921
-7.79035002655208
0.336502115638677
12.5859171002623
12.8856471260519
-1.74701830225607
11.4461249964562
0.668587439469629
-8.42635020453677
-15.9608929073134
11.5459537888897
20.2811300093987
11.9330011520274
3.83791040590808
5.6740454255673
6.1166910068507
-9.7329711436654
-10.6201456013668
-3.90525668965933
-7.26499470123913
-2.56555634903334
-28.5952914354462
-0.281771525128649
-2.9414810966796
1.11784559640774
-6.24365781804733
-5.19753558001029
4.08022341122618
0.429620495391057
15.4483022490948
9.17003611971382
-5.98914509022168
-13.9115077513697
-1.09363285806462
10.7674616700854
9.21331384867004
-4.40234111901285
4.93085022104759
-11.1506221954779
-7.34647358107147
-9.86119429069817
7.12527879699539
-20.944259019645
-15.1099141199841
-2.59358791437754
5.53820448279221
11.9227634822135
-1.55945598876458
2.75339931924758
-4.38411543611131
6.84872189208431
13.4724732640064
-6.53651168429184
0.5405668422349
1.33966069381226
-5.40846856040899
-7.25435753720907
0.805394059451012
10.8902369940919
9.17910317083015
-3.81149748156928
-12.3130194215997
-7.5335060780549
15.1902642117921
0.559303843413044
5.85942014438306
8.81177217942858
-1.26100110231522
-6.35232390307882
-4.54046529195364
-6.26765144245447
1.32075311772229
-12.2094190907015
-1.66105858870371
4.14418471054137
0.366458442504357
0.1523350705843
4.87402244851005
15.5352327051884
-1.46741985755277
2.42684366995021
5.98570958693624
-8.49695250817516
-0.580044341255393
9.47872308845821
-1.0650813066387
-11.9017612299318
2.82502374308189
-11.5564059813789
-10.9525675969961
4.96828906791855
2.39708264793498
9.2752794327726
11.8144636142296
15.7571847696706
-3.18171792487607
12.3981208328295
8.55442694135683
-2.03255712083858
9.12545315611923
6.75122906331147
-7.53209111887455
-7.81144818784905
-0.678420981884308
-0.214475974826419
-2.47249839583837
-11.3565401787132
-10.4213512147733
-8.35405073885708
6.687053521411
7.32927289655638
7.89398138991894
1.02503505846024
0.299467935131335
3.5853146671836
6.68533623564743
-4.52136634926594
1.72401515069627
-5.09401461129322
-10.1703904996715
-6.18828527507921
-7.07258815977649
-20.0028702445466
-11.3682637979092
-4.21673048136739
-6.57986475464699
0.473100755748572
2.21054250215485
3.67595034085125
7.372194332827
1.63689369437482
-10.8429003331328
-11.2487981078299
-16.2835870990062
-6.72141396826614
8.28830676334217
3.28687844249305
-4.6088117255911
-2.30526677927733
-0.550733229242864
-3.9709591951332
13.2782690366918
12.5671051099008
10.7486514379899
15.9897345949454
4.66199282294505
-11.4551443318983
-3.88654089116377
-13.4686111214515
-10.3381626717885
-15.9011278244575
-16.6775696945703
-11.1310291410425
1.3399578237165
-6.94697859584104
-8.79451217829727
4.81691351926656
11.6340303553495
4.53497142359666
2.35139768841574
8.76835574572044
8.71397035758138
-1.29675726401202
14.2753608882337
-1.29331771174138
5.57979763512336
3.79890907753975
-3.30636757774287
13.0242949191874
-6.72159351563692
-16.5582529470483
-2.46900685529939
-2.68107251630622
-2.14618029126716
12.2607020261861
-7.10132317020239
0.914525773920488
10.988939951141
11.7050991711399
8.93557768184385
-2.36612601369685
3.38659290711668
-1.17301760174135
5.76357391679882
-18.7300759232639
-1.77407329526003
-6.82678813263164
-16.0824805873594
-12.728673934056
2.64356875999165
8.29006383693693
10.9564259161778
4.44349939013973
-0.42672864331425
11.4764717737023
-3.77075926103911
10.9493345626774
-6.70015142829317
-13.1638588601045
4.11423428660917
-5.8739454278479
-19.582758855215
7.22208343198911
-12.9112864957869
4.14879215124557
17.5302842947707
9.77748178002986
8.51008594875197
14.0527644358811
3.13554026361171
-0.787188240867161
-1.37743709978077
-6.96832132572347
-13.8718558623206
-8.01281893098788
8.26304876134059
-12.1401507057899
-3.39073149297809
-12.747627974894
-5.30015222179432
-4.48957229288469
16.3719891865432
8.00085685322333
4.1563925227606
-1.18195549081273
-4.80065944331685
11.0576964917269
25.500988545854
-3.80198739420673
-2.33799983347596
-9.93087260188488
-14.3003984004842
-19.6213270743931
-23.6544851468041
-16.9033717392166
3.24900642296782
-15.1739255371215
-1.04527298646731
16.8399412474124
13.5868425793355
2.19302472818994
7.74774414839546
7.27605987518437
5.26341283212818
-2.85948333627282
4.52112743641021
-8.9285524053154
-3.36821543953521
-3.55047661621118
-12.7175866993339
-4.6732060477967
9.40759993163218
-12.7068336083957
16.0455411320234
11.532441275057
15.2144119983184
14.778543774634
21.4636341289502
22.1616952091668
10.0210339034962
5.80554082691328
-2.20975285466445
-12.4964727907233
-7.31216482558436
-22.3137392750051
5.03054725868207
-11.8690219610475
2.58926260752538
-14.5808565602401
-5.90791445598359
-2.84147389189679
-7.60658103921688
11.4802542966109
-8.75771549328731
9.30360628793822
0.80963621186435
-9.47943481404438
-3.9864697321466
2.5129759089555
-6.17595273119295
1.45745154212448
-14.7651689735469
-12.1026225693441
-9.16342074113092
-22.7536337129671
-16.8105961806597
-5.56152166473332
10.7833337262723
-0.532031732989481
16.1583959743726
-17.9807780922611
11.4609149600184
-4.57349715948292
-14.401079983919
-18.3049685288123
-4.4913730987851
0.667083508642238
-9.22125382168103
-10.8516873808735
-2.88179373919341
-11.2689876351855
16.1911732103974
13.0697477880995
-1.7096580841073
13.092584400965
2.82231393466947
-1.81391244346275
-9.88815868878958
-1.83084074833574
-2.74073763919542
-6.59545953545605
3.64781492112323
-14.7267496110264
-1.85989395992847
-11.3181562454074
-6.02001780660509
11.6507515371463
13.8477954552418
0.931387559445276
12.656730737
23.8791915908759
11.6510947158924
0.679432213758175
-2.30647538541943
-8.02510215597539
-7.70302355501234
-11.107865305637
-20.8151148833438
-6.39065794213502
-13.4141219984253
-1.24602043551411
-8.71325352379201
-9.49351829449949
3.75977619220012
-4.73034289850483
7.30400105296856
6.73749680819155
3.3404330566357
-1.39776643718395
7.01457798633767
-3.16363619009629
-13.2807754549994
-7.81061765754617
-5.78387520157398
-4.38836045912372
-2.35436334705162
-10.219885772722
-9.13026222725878
-0.907973747550987
-3.7920902485801
3.59665730927316
-11.2898853654833
5.57556049596629
6.79272289224086
6.63551048817273
-0.920872843147119
17.9018951172857
11.6371538458948
-19.3101828696465
-13.0652224612262
-19.2943183767131
-0.689585486223057
-14.0092751084431
0.840063280051035
9.09020731217987
7.42358113302525
10.3008774097969
10.0901099774749
3.18871112503369
7.48959720968191
15.359036680877
1.61758505143865
-0.882568075548638
-6.61339138009693
-7.24965093730911
3.45133796708141
-7.25440329150237
0.651685652373312
6.59501905190063
-16.3766719980799
-0.934361819445967
9.35018118639778
9.29797634806229
3.05407346476947
14.0463051215667
8.44545341439823
5.63287154983482
18.1971374216762
16.1092127515966
9.22461123708287
3.59683782228688
1.53891809194161
-3.85205005863504
-12.9092857836536
-6.34896162468059
0.155501948250286
5.04412856847182
-2.88754088922841
8.68406785429744
6.01406030187624
2.42296409413936
10.7188740251606
-6.56361192016945
-4.3372281217136
-17.9124044881878
9.4016552738414
0.957635695723178
-11.3959960890847
-1.76228403126609
-15.4988289825917
-1.72433831518472
-10.4219959364314
-1.24913057154457
6.34439712288598
-9.30684642346909
5.66011275163692
10.8298513004055
5.9648629826049
15.2700684039935
-4.72822575567372
8.77407555964448
8.93802519488197
-4.99091132975046
-2.44681741566071
-9.01828039797583
-7.74164274607207
-9.75919531320707
5.8719296787645
12.3781096036417
5.72877737954797
-7.41129042683413
8.36243026894086
5.42309131914727
8.9713215855067
10.2101819588326
-14.7286845721723
-15.9635283101173
-3.45516483560853
-5.21519029960571
-9.99367449474621
-9.36352593334321
-16.3397381492348
3.98534760999461
2.80511336533682
3.27219021487118
16.8982676045377
1.89063663310123
3.61158842191651
26.1388902807229
-6.89518772951225
10.3547638601611
-2.37426935825068
-4.03531880205493
1.22282630242639
2.13199909410271
-12.7078372708561
-17.1152652786002
-8.73609107674639
-6.78381699307268
-2.91469601294111
5.59155629054795
-0.24915397613934
18.4662894945439
-3.43367458451753
6.95040663517023
2.90220469651976
-10.1659878151312
1.16372014374065
-18.3331495653923
-6.46917314816726
5.42833763641174
-2.42996641499207
-6.26748173265988
0.296219012004677
9.52427528037133
1.23225541141956
-1.42909305269579
5.90904358753248
8.65861506717324
25.3850988180874
0.315142360253374
0.968023447041472
3.27128597183601
9.42889088291241
-2.29478088892739
-8.17529710547199
-6.1693010949788
4.80499912639131
-4.64748593215851
1.56887132744884
2.28164967156536
10.2880281274289
-20.8871236078224
-2.0517256118867
6.20803430024745
-4.0189205802883
-2.00090451023221
2.68380955080876
-3.97689742551248
1.41757989580828
-8.68772351712141
-8.10872105051992
-4.32025559735841
-15.6052527680261
-11.5651901205379
-12.1837408577333
-3.23310413874542
-17.9580312561696
-5.29860977766878
2.84073559225765
13.201176312766
13.9683951995827
28.959303476259
7.80234764567885
9.49842702308227
-2.29495012054247
-19.2371413059022
-3.25338568483577
-5.68730093709543
-7.29425765033503
-3.77450388033691
-1.55475037717896
-12.6589035332834
6.73013314685317
0.366924444827555
13.53230745901
5.2149395842938
-0.272423894060188
-6.78041591746534
6.29615058356686
-18.2766865823974
-0.198375209557204
-3.96428781837843
-4.23883740787959
0.212190744205781
-17.5375780033864
-8.55734975402982
-17.2404305498662
8.24753947851389
9.52386895680984
-4.57789567543002
-1.83622111695753
10.4553999694442
10.7622177933182
-4.36408522490402
22.1875129011302
-3.41113203843644
7.60919857833068
3.38181986879925
5.00986376179594
3.25546813789231
22.7851870307246
3.0951964256043
5.39498177279662
-3.41676288533882
-2.6992723249913
-1.6740939101376
7.43198750055753
7.4192346585178
1.48590371215637
1.03122607844467
20.04797678255
13.5154599926714
-3.697118514516
1.25347031205899
-2.82271718452654
-13.0411004707514
5.13350858585778
4.93283903300949
-0.595427394323347
1.03465372498516
-4.10429831926292
19.3580153382363
15.8932670970142
12.4349825548224
5.29915141431431
9.13635482816316
9.73992539609781
11.4266042886736
6.10016621688591
12.1200145877108
10.2979451533828
-12.9252274155531
-16.3395777010411
-3.48798531382291
-18.3230979098159
1.13711534565149
-16.2269042967627
-7.98614560513125
-8.95953648992874
0.806847257403292
3.28647393587397
-8.41808655230746
-1.50528170968281
-12.2567495896312
3.71544026340411
0.617351103646563
3.31604763418668
1.73554944385054
-5.94775724442762
-3.91024402606793
5.83507038737723
15.6868330720926
-4.35934915121147
0.5611225603089
22.6420892530687
0.722438640268736
15.8662388391322
8.03020367581177
10.6676805590412
7.03366591086339
-7.15014225492377
6.86308337182916
3.14518009535756
0.906940846180609
-1.00835110938699
7.731123418549
-3.70700367156395
30.8865604244528
1.22456770725923
-12.1623925488368
9.70826967902167
11.3570222730485
14.4418400278573
2.51299565734988
-0.105165937724199
7.46081546498719
9.01398475941217
-1.42050256451492
-2.55489777681612
-17.5252264356121
-9.9630242569591
11.259622740054
-1.52826225437222
7.27511334469277
-12.7286357355547
11.6729635509022
15.8820065680503
12.4966972101606
1.65910065646646
3.96800223049681
25.1267420303755
-9.2365082421333
8.18203221405924
16.5534013525765
9.89396024707741
-2.81141915666443
-4.40656777066085
-1.22388710496407
-12.0585459532175
2.66416869343066
3.96223426602459
10.5794231406086
18.7370979546575
32.7197403280411
27.8437135079767
-3.65106910833511
3.88545458812128
-4.35754657072189
-9.56611353936462
3.21122108078505
-12.3147822981683
6.99017886683006
-6.53331543464771
-9.27941080161717
-2.993198052742
10.5077528074552
16.8636276463223
14.0447541358222
0.53403614581761
14.1409369011611
14.4767730532091
7.3350099173701
-7.36172878825046
12.3840728198853
17.3051803080837
17.583575838334
8.16865672948439
15.8119310521613
5.62182545860746
-7.74305271713527
7.04390159009696
5.83891602354489
10.0589092199526
6.06884907608922
23.050584177085
-7.11752548087711
8.19185429068597
12.6238165073617
9.89247708548481
7.11835349638393
6.00850180639424
-13.6064491570093
2.62834063061524
-3.05118042767677
-7.49686834562653
0.88848783198918
-1.03047509363655
5.024365099516
-10.9978899457831
-1.14356375855201
-0.845431022025162
11.8705918936825
11.0873766925265
3.30344726502247
8.02279741834356
-20.1099207368485
-0.46229991889846
-11.6864575121385
7.53665890366274
0.247770311344767
3.22582908247969
4.75640791025403
-6.77661573195443
6.95189672999491
6.06721773592524
0.313446697112951
-0.650198006678985
-0.278867158389416
0.714593098648363
-7.12526010363728
-8.83115928810779
-12.2685569792619
-10.5820771642587
21.4562260959632
13.0909716893365
-3.23510978484802
13.736962116408
-0.245694587759131
11.249781480885
12.0811785628825
-7.11779253902601
6.29982782873414
9.7247231907335
3.16119694491538
7.295508196059
11.3760468124516
13.4066906778292
14.9931685502572
9.00368071210035
9.30126707530993
22.6354960285005
3.56182125124825
18.5681930450699
6.63575740883502
10.7002647012271
9.48447598717949
-1.10751141765204
11.9392309976097
3.21907032236085
5.6048914639257
6.9716835107958
-6.59651144008041
1.76180621543129
-5.98053767128288
-7.09631397412929
-3.39021995965379
-8.11619787629405
-3.58327239197903
-5.38203645226118
4.20329707604244
-2.69312999789311
4.02945730717248
7.005520048544
17.2895126482345
7.45540518979315
12.6039713816198
5.73764028597776
4.78096593263633
-1.98627035656418
-6.58540033991493
11.9953319600405
-2.99803204732588
-5.55480519679051
6.27779434330918
-0.620522727310088
8.1996797539216
12.036026003857
10.0780245916505
9.98076438679627
-3.23832176273896
7.77977851024221
0.652812634879966
4.50734029264942
-4.38837695070674
7.8980050078945
3.39867060262071
7.6967978099018
9.06453905971297
-2.59976093902017
6.67427169827185
-5.6141082607629
10.5731399396699
-1.80457504374968
7.29686585932614
16.3881635049788
14.0971565517954
6.82246855344916
-4.66706160959936
-1.26022235275258
17.1425899576188
5.86213782595869
-3.13873439157077
8.14167393803685
-9.48521934628097
2.91102518514411
-5.801568780678
-5.98103256724418
1.91423254161563
10.8578763305603
-7.09346774905102
-2.09927571606094
17.3874242702829
-10.8635256258713
1.16407394139485
-5.89065722839154
5.36761425067714
-8.34991785493264
4.6830882399706
-6.32789640857813
0.606979006933985
4.75331814187075
1.92753794756296
1.78046352194733
11.1322199076536
8.15927926890343
8.50248389322863
2.75395257375523
4.07331436901015
10.6523537767142
10.9404650193392
9.91018644729123
9.68645388369062
-0.163458906401893
9.73481701052483
-7.29106413062761
-15.9458417990009
-1.22639453310701
8.50182620507249
5.52300046329861
-0.983436609267993
1.73428235157888
8.91429434479943
6.92813526082646
10.3732234567483
8.96114274611606
8.47201817593548
11.185866750783
7.31212680835721
-12.9400095366229
1.11903917205901
2.56025965234825
12.6495212657051
-7.72830612498867
2.05394112622914
4.95735273923508
-2.65420915512478
19.0648536905584
13.0395451415861
22.7180890624812
20.2722280144082
9.98932648195733
-0.711809985962945
20.2983814650234
16.3259732297337
10.9248355746041
7.98181911724359
8.03300359815992
9.09550983675435
8.66518287632309
8.32367893545389
10.5500048069752
-1.0109303849452
12.1123856720305
-3.67797763130039
8.56837964719238
7.37943496175333
11.103148180606
6.35183113319596
-0.726792514159299
-11.9888704082784
4.11168888269877
-0.865323795096476
-2.69007721363175
8.119603551386
10.5345147258168
-1.63076892895737
14.8589141782305
1.97292918055101
15.0878278323144
-2.57763528424728
7.95388325562196
11.3986405147507
15.7584569184926
20.9677891119338
3.55970822224268
8.28533298568992
-7.57034642067642
5.89420205911657
-7.63876825712642
6.81885107282165
3.00387380509101
15.4925895039597
2.89539705233288
8.12581580584089
4.53054385036911
8.21772225256948
-0.504781834013933
4.46218761393654
-3.73594773462723
11.0451335602662
15.6776036005859
-11.467871575833
7.22731045914548
3.28969611512662
-1.90714508251295
1.90927460323816
13.7527543572508
10.3333593483474
-1.77817901689574
16.9435237651836
-0.928136178492039
5.80167961251923
6.56269636148492
-0.0574686399080027
21.0401427389833
0.763222996658836
4.57166249347965
18.4376455103719
9.84116388653523
-0.566678127819939
6.92582972136935
3.60576423177433
12.8162297766532
6.61588939589323
1.33273449729356
13.758127152057
10.5171981114856
4.46293980988402
16.7595828783826
16.4047412053581
-4.97062311525701
0.0694670116055138
-12.9355863528906
10.8714812570566
8.66106919838418
-14.8516622970605
-8.61244021136623
1.00732401970662
0.131060388927836
2.89371860566509
12.4695287334568
9.43698881789767
9.24438262486722
3.35043732508292
16.7248993180631
0.349974634868512
-9.28161089975562
13.436660698087
17.8672268502349
15.9760919528763
8.98936519187126
-3.1898636135477
-7.05655929304456
3.23064559382429
-15.3478215610317
-0.451502863977846
3.29289011616999
1.69152914563689
25.4789327036253
5.02330625333606
-12.6463766812983
-0.740968168470196
0.486452966492171
2.08435300895318
-0.565137846365552
-13.694528667027
10.7798685983703
-13.0751233611728
4.96485234152278
13.2108314333845
-4.0674286740693
5.29123055417336
11.5254644525212
6.82577884373996
2.74075620125071
15.7890454677345
2.92701047818325
14.6322327725245
14.5991136008646
-12.1433895572275
18.6294969219441
-6.82669744667544
9.14814064863236
0.104049103806149
-11.3857886135738
-9.69758773871042
3.76527381084366
16.333020524076
0.523241339390868
2.29320750583193
14.7067410803581
5.3210123933284
-12.16489574214
28.2243148610982
7.01586582819879
9.08258185237289
-2.85268774358476
-8.93669606521528
0.865430812996561
12.6048539863662
-0.317150493241569
6.13575280640113
9.94905431298149
0.108605917798553
15.9089304425315
4.89527984545676
17.2744590833113
4.85903457456241
3.39147775727381
22.4853633740216
-5.37568167835269
-8.21280704182401
0.21850663165895
3.09098855723205
1.14919455501665
-0.618498134743967
-16.3937258623172
2.57847919121478
-13.7295672532577
18.1947974367179
17.9126679261098
17.7250430794319
15.7021721984714
-7.06884735579314
-2.4724804887136
1.57421627839693
-9.96567381932861
6.52634491240619
7.55281912252957
-5.35134037466161
-13.1509323432826
-4.85415784516299
14.2541491008574
-0.997482683804829
11.914956934131
3.12744871726211
10.0430266878789
-5.01591033491506
12.6023186505039
10.3904369395141
-1.04369244953242
-2.44075770661454
6.99831191461104
-3.28383839969715
3.60169669801443
4.91615639054258
7.68339433046827
9.53320258058439
-8.73394024813777
6.65484991887915
11.5946864203115
14.1985395022432
10.5370700619549
-16.935645687748
18.37914806645
-2.86394811790631
-6.75353555704718
-0.742836025332053
9.29522492458284
-2.98477547803612
-0.303669388164145
-10.0335900569316
-26.8932175633726
-1.32623066001694
-16.2577752639635
-3.45910085100768
13.7123621472495
5.87595548965937
17.8535594488347
11.7318941294432
2.32479194896533
-3.4339536506433
-1.91062888475883
-2.59214356475059
-1.61594051810139
0.590425643249894
-3.09212327246071
-7.59355060750112
-10.6635676491015
-5.66483973343476
-7.11724804014585
8.97661726298374
6.40468368974224
10.6780538185695
6.45418418496443
16.1788899435509
2.42076197390748
18.0506941421127
12.4236143475375
4.11952513995365
3.21636265913102
-4.30713495026833
0.131105452791252
-1.63058231253178
0.478380920809284
4.70705187272675
7.56435454165839
17.035023012008
9.07700413539959
0.131608560349525
15.1321253811607
1.550428372222
20.3511529034012
-5.74017196003268
10.3664271770642
14.778584999542
-11.6429875485958
-11.9618745338766
13.0827827567277
3.69351462515323
16.8458668530873
2.3686296381527
-9.53471211340833
-11.6662413762849
-1.12667082962294
5.45055540802569
2.95651476184808
4.11635038840298
12.4913994540441
2.27378971659707
5.19042692336507
6.43853422636961
2.45822169609578
9.62834087372401
-5.86377864985566
-20.4073336335362
-24.4551560735677
-11.1322099318851
-9.24821030192037
-2.29501434322309
12.1519305352637
6.61571598918442
10.6817798630435
10.8055319733604
12.8581235669404
-0.351021733711793
5.35978095339634
-8.58584843381982
-8.67260974968455
-3.35438640617922
1.60762449590841
-7.34396235535882
-19.330039684107
4.59246579949304
-2.55611464066597
-4.82719122930352
-1.36847507060725
-17.5795595414525
9.36583528423687
-0.150062068997329
18.5651621965145
11.3815623696515
-2.77301004212324
16.644283511359
-4.46283265196328
-6.93220169063875
-15.1434975487607
-6.81497539260944
4.5336218309715
0.124853569806663
-9.20153809028336
13.3276381442168
12.9138313383638
3.96554344194872
10.1807304989513
10.8683303033159
13.5601454793002
3.83295371128627
-5.75488160886763
15.5939287119639
1.10374049416807
-7.48399283846056
-2.98250356895356
-7.76176166021671
-17.7703714297226
3.20688355217347
-3.14097307534138
-5.2227716292315
1.03285846870075
8.47061534453053
-4.29046288354689
20.3247706731779
4.04480969490754
11.5452249369429
6.34923543616389
3.62877283613196
18.2519311841425
7.5761524391769
16.2067201346881
16.9724074615958
-8.92379762781447
-10.8451112219751
2.56996371383323
1.19424223334462
3.78606541088431
-6.32406004920436
12.6468271879955
12.9368507888765
12.0313203262326
20.9394917269759
6.24303197868042
0.657135155544966
-6.42363460759281
-22.8036830237952
-8.52671590926168
-14.4155504932505
-27.0643801603852
-20.2790535478058
-4.64778185304322
-2.88604450145871
-8.39311840660831
5.31158897411607
4.52067647612019
19.7338502343056
16.1212631666126
4.71866800978536
1.48551209318247
4.8369517306809
1.46956179361979
13.4847889248188
-1.84562347434005
-11.4642766987659
-4.20349197501584
-8.02753678404065
-2.42835943844922
6.79859604800498
12.9865225086311
6.78172690993777
-15.7279738490345
7.14522025982706
5.17098818127572
-3.09921923213558
-8.34718693649108
-1.28040099918616
-1.43241045105417
-22.036215353595
-12.771043168623
-5.66504385880777
-0.892330068974946
0.0671016564511806
-9.63480445312861
-1.53694922274989
2.78485739701268
7.690361170322
1.16986353626286
13.9494808786831
5.48320539190472
-0.110917870860615
-1.14774228930666
0.990586978236421
6.37133382191394
-12.2790638018523
-2.90392424982748
3.84897249565223
-6.96538134670416
4.81843744816702
6.58149216348257
6.81768559669628
-7.36089962767696
-4.02909442524894
5.0333858692686
6.52273689828538
13.001725689626
1.16959107447096
15.0921226533735
-8.63745527036099
-8.05733709410806
-15.3541077571556
-9.14935290309235
-15.8658491329885
-11.566843952319
-0.291123079875124
-3.47627191851929
-8.69176656695558
-4.03194668324039
4.79911155348125
3.92812893233577
10.4242574937599
4.29414642548752
11.2066425782039
8.0734310685792
-6.33184975288094
11.0524482425054
3.32610719885329
-9.12029814339212
-6.54220335589205
0.952924616923429
-0.569818363012927
-2.71561126119878
-4.07185545966531
10.8828961722684
20.8086215598069
9.093427002158
18.2472562620304
5.09597902294349
5.28979662641796
-6.49564157210902
7.00730583308496
-7.00603655938911
4.20641889887493
0.862492187395024
-2.29733328497261
2.11439825723945
-3.58836961923752
0.962213424109261
-6.96971916165615
-7.00748069978204
-5.27117921444264
-4.80044277837698
-1.89844473640744
-2.1152115007622
8.01713157459711
-2.19814280191327
3.30378333968107
1.93044975543631
1.27710201620155
0.867354606719382
0.769613549451115
2.52966614929313
4.23385251616121
20.3113668157727
-10.2591160811909
-15.8389097203814
15.9662979624756
8.46835738459504
9.56337064471913
7.1266861080628
5.61059997489893
-1.85151455046044
-17.6128636505672
-7.99049336662421
-16.5173591182797
-8.38532609553146
-17.7414645325428
8.93217043245357
-1.07772650137202
-12.3327902809037
-0.547108744685138
8.2514476464475
10.5155008987548
-4.12196955048118
10.9588933900837
-3.30842935263837
9.93756230389547
17.9174052851508
15.8656814236657
-1.14020884887882
6.96779372905695
-2.85755932518666
0.280767853825041
-1.99174945985236
-10.7533186304169
-7.26113015753646
13.1809469725031
2.15442055371109
15.5002757574646
15.760476021205
4.07713672754146
11.6312403851024
7.81395317614546
6.58292210613305
6.74982619436124
-7.3495904321502
-17.3825888164373
6.37190246645591
-19.7802532571549
-0.856702900921804
6.0133340581988
-16.5374430874626
-4.65283126371343
11.4073751522078
-4.96216952577652
9.39758555569456
6.7196841122572
4.47295658490919
2.85089660576697
3.96417326149681
-6.67954480884326
-10.7540750669269
-6.14200915515351
-15.1010802296352
-4.96472584859535
-0.71476763189854
-0.0504550413925653
-9.17699362465926
13.3422995104779
9.7926998337035
6.32324287440181
5.35894352377026
6.75557142561552
8.69879962910943
-7.46771787228205
7.93044540869126
-5.59389630389358
9.22408001791071
-8.96541522934104
1.71102735395109
-15.6460167489952
-15.4205074493969
-8.22519511532471
-7.27331668380846
9.07139798410081
-9.48578738140017
15.536927099
-3.56181294408417
8.29477350950112
13.5997298849988
14.288369120529
12.5669358986707
0.250461207701205
-9.33108887321793
-6.20994971493881
-5.97668861907675
-7.1234564221071
-22.6645969034837
-2.32251292945216
-14.8897918091836
-18.9641215873302
2.63439503038613
-2.62677586980669
17.7997382980472
24.7658114464369
8.87059787050046
-3.36176034384036
17.0118675656454
6.1455352810813
-13.6111419791836
0.73126586541888
-6.33313101912848
-5.9872822196709
12.5883603628337
-8.75045166819058
18.0633967685114
-4.65873981319416
-12.8789580939971
-4.03566713333421
-6.47369670261562
15.2174182701846
-4.94936467721608
7.12764333857171
4.35021649796374
10.5997948824106
0.683712559034417
-14.6933170458388
-0.676876432183982
-10.2685767356868
-5.24403106907879
-11.4429891313114
14.9092018014141
7.17798019807133
-5.74979541836738
17.4765027162227
6.02828365796379
6.8146684058497
12.1435564749434
10.2086935860148
-2.86743770452032
15.309615795124
-1.37789164924457
0.584617903518457
-7.86168479728105
-7.38355074403113
-2.58572223386503
7.64275025723911
-3.1044254956948
10.2259796001977
5.09862365366153
-0.0276062025080949
3.5896380165839
-4.64211303833255
13.3802094151526
5.84772461325673
10.2179662892185
3.23013488787624
9.68110673737319
-11.7068488918074
3.85421866844418
-8.1617888138099
-4.12644910970199
-14.7345700275475
10.9934710994009
-6.91201101381349
3.71471081967402
15.3976689912098
17.1117384952854
13.7364551075348
27.3037559707389
-7.57796907885428
10.7777097647459
9.9750871054156
8.98746841405009
-13.0930242199432
-9.99158958038716
-12.0766902197922
11.6221228547622
-5.45039635473456
-7.48182363349741
-0.296922345087087
-20.6941450900051
5.77036640760029
14.1396637756691
2.26741435409928
2.55965822374954
-4.94289927730531
26.6242963727284
-2.28239662026316
-8.66129823095342
-10.5967559475655
-20.219325017286
-11.5727671709671
-8.95906550882914
8.17738511862004
-8.76886696615647
-2.55476990373376
9.32860852952631
-1.44829549264286
10.787289383361
5.35640186656137
25.2582955505209
5.68354251756404
7.79250862403786
13.3724830015246
-1.95462908329037
-3.58940385539083
1.88750525817099
-6.41230946658213
-7.77330109727646
5.2118383317754
4.435859757885
11.8833099259895
-6.46210663154116
14.9413674021969
2.26928162212546
-10.6061684610492
-8.1890482909238
11.9928119455866
5.77667747270594
2.18198617834732
-4.88547559303758
-14.8392198567905
4.50328161088752
-10.1617047167615
-6.85405324671031
-9.6590005773489
6.25180123062528
4.67377928816498
-1.70515517927276
6.4531141770851
-22.4610886708763
-4.63023088637031
8.85146001082489
-4.79336637084952
8.13675120117799
3.57311911290852
15.7904141853304
-16.2164071453053
1.52479674472728
-3.82672305068575
-3.3662358710293
6.82431799244693
-0.715195959619681
6.29715436011036
-13.5125065536665
13.6948304197422
11.8970280186584
9.43429432982491
10.0442758648474
8.59308207492504
2.59586921331564
-1.25295314570525
4.82914344155123
-9.42086930240257
-2.02966205637153
-5.75766340730286
-14.5400724456638
-13.65499651246
-9.83202230622981
12.6758170590154
22.2219909365461
-3.67001895487652
-0.779357009425016
-5.96429442855355
7.02364011820488
10.6414898774893
3.47574602847671
14.5724140851803
2.00237225920731
-0.346203306508463
5.40889869383152
0.751336448868472
7.27589524670079
-0.71036359371341
-3.01093717669287
11.7059562812666
11.0496550227857
2.55246411699988
1.25867550784301
-0.394907229543205
6.8228940154305
-2.88592048951975
2.32977376414623
-4.82782544839847
1.79457515498803
-1.52035053697172
-11.6088769673738
-7.58545776700789
-23.2523450449992
-10.0555015775149
-9.26140456766137
-8.65801774241564
0.997688631902277
-10.4322147894613
3.63132952608086
15.5068029874725
10.8635171647398
11.3546568663736
5.90757717570697
0.835366510960606
11.7967794352091
13.1853082984548
10.6226793045105
-8.69737107067246
21.3162618084713
7.12154910097769
21.1243577982069
6.52166973379193
-0.877573141152571
-7.20029709919856
7.07586803694719
15.5889850410342
15.6235131623631
22.7329525053535
5.83324214559166
1.46150670755706
16.0159344032087
-3.80303860832609
-15.4819932221289
-9.22946229304825
-7.19940910561883
-4.12705654989418
7.53843420408395
14.1244881872134
-1.91730313097198
1.64325482836041
14.8317280966919
16.4653557934908
16.0881676287672
15.2936447810117
2.68032815302024
2.81857881798189
4.57083310225824
-11.4895544356876
0.625412525550255
10.0590483901035
-8.57249406335625
5.06455689213546
8.43961504186617
4.94962708974471
22.0765154659755
17.0654943043674
-0.0484445325337663
4.91378932399727
-2.2448842211192
-4.34884278040734
3.09437816101067
2.87694627189664
1.65390345959804
1.24281590591741
-23.6592409870148
-10.6124057914656
-1.37711224283085
-17.8234016793639
-9.07989037489898
-15.2047968454479
-1.10229512206019
-3.88810823402913
9.35197888318096
5.60240125881899
-0.121384792228247
1.5906169287115
4.84779158108328
10.3228866224116
6.91688103960144
15.7755740197959
-4.23513186021425
6.06654798147625
26.1913544601123
9.96322931564645
1.82922314159502
11.9846365885538
-7.12981497402379
4.14029508450706
9.09481192268343
10.5148092813815
-11.3002999771294
-3.97593033952402
16.4762398711664
5.19265071313671
13.7556144372793
-4.33643322068151
-6.96057353401634
3.99681282047759
-10.3013202988777
0.958547219111617
1.87118422907384
-9.24394597551952
7.9731875918078
2.7273364162162
3.36603761531696
9.62887133950491
9.71400039515229
-1.43843223658156
2.7790616281617
6.22449584560061
5.62417666969487
-7.74022301353402
-9.52558153728384
-8.98176412397651
-1.51674213102464
12.3003096308165
2.6043743329029
12.6488605311024
8.99451478389867
28.2755443850678
25.3038246349189
-0.416295667252987
3.85573089631762
1.89022234587859
6.4647387277645
4.82673926124688
-1.13584790271924
13.3277303520087
5.54558471535178
-1.86527487982987
0.928060992861804
4.37065419338176
-3.66334750839012
0.629602439433181
5.28544391538157
19.1057298374457
1.25063562679479
3.9582067668244
1.1552946131166
-2.0819922469381
7.12160286595006
11.6501119248449
-8.18669156199639
-1.73966680637307
-1.39516102379547
15.1761034153742
9.19912691247226
4.73258692877198
15.4826368766081
0.149843008412834
10.89485960637
15.6075480827368
-5.0992272294929
-5.07267532167082
22.7597968239078
3.69397705878504
20.6147673773659
9.26790586203792
-7.78130475392102
-6.44239429642561
-23.8988736216677
-9.79944508618545
9.55933383674921
9.49734694008774
17.7261089911673
-12.02909310383
14.2444092732182
2.09874910959104
6.33073453418356
10.0002447846881
8.06960165064978
1.66458906724047
3.43771551594707
7.6700977129873
-0.599312979443806
0.571921691383607
-5.58008813613541
5.71758153183902
-2.01111161345326
3.70663194131124
2.87632199674683
-18.801099658817
4.54154265358588
7.92511403474713
14.0035749937502
2.15939724141779
-5.12089493088352
15.7932043407844
0.0510759344873239
2.42143931581832
-9.97180818295026
2.88652290264058
-4.25805956470828
10.9580128200786
-19.3926420364972
-9.7837065972527
-3.90209808092671
-2.30297689447658
11.6046479138094
7.04031946946219
-4.74872162890035
-0.71666966036111
-1.52963467634454
1.84089723568592
7.86530961834694
8.12576739689947
1.85474772950279
4.68585617657151
10.616645206049
0.524056754387133
-0.542070657699152
12.1436166066861
8.50015754921797
-3.71870197942109
-4.34422451210724
-27.032398292799
-7.76577446617723
5.51430464102524
7.62581850316532
-7.27674246114297
4.22095917282873
16.7390567858277
10.8869311161773
12.4501810893264
5.0742389522109
0.622222242321314
-10.7042326294535
-0.80318038697643
-6.17711785684795
-4.17377022579524
5.72526698881802
14.3577610714475
16.5054113054249
-6.38989151099918
-3.5932754264201
10.6117799195692
5.17855259573254
20.0398223060108
-9.47573081211805
4.5017666168661
20.655992991082
11.1598239818213
1.81431432695309
10.2705375065615
13.5755373037382
4.90183177450458
-10.6540205109583
1.08721155508761
24.1353095843373
-5.4571279235301
14.8634240207098
7.57436717044184
6.58472065942411
19.90646906072
11.6378014019115
-2.78605449848294
3.71484299312918
9.20144365478174
2.88415426464892
9.03024916143114
-2.05052153152306
8.8618425026999
2.28881147317937
-3.95692780247662
-9.79033626142919
11.4321265660146
6.69817196989451
9.52571062036886
8.97016892797808
10.555040008504
-0.712597704146656
14.3382378486274
3.46205410168688
17.9783806357652
3.79070437680243
-11.4614056102128
1.78995430643486
-11.259965534045
4.59015751914412
-10.9315533830915
5.92403948444317
-3.07631750302456
2.22572974226182
-0.458860290854507
8.21011053837926
-7.75120647782277
14.5167467574427
6.20006519816497
-0.719542743632632
-11.8458989139875
-8.77970266482295
-18.4968289264988
-9.96175226188703
12.4440334914275
1.2299627794232
-8.92889907258717
-6.6441399233108
13.4073688573796
-0.668110881833837
10.5006273945189
2.50621177679374
9.28643107987557
-3.87674625746108
-2.93939180160671
24.1201464990885
16.5606446727251
13.5406835488835
8.37220642032245
-3.24342004946191
0.610693080599501
15.0913284159169
-4.45033574125799
-15.2727662581781
5.9921524161627
21.1553355255716
-1.73948810125573
4.46673117835811
-1.40450835153713
21.5719700588423
26.9027302564662
-1.00353656612735
11.8895055007004
8.67131984068188
12.2027805939884
12.2181009244428
-0.458536724687869
7.8271134727196
-13.9307439946085
-3.204946737041
-0.695651098568055
-5.76616559983363
15.3678047310695
-8.4742666850231
8.16746837904718
22.5263563908857
8.56814418959895
14.6446891058049
5.69511091587622
7.59908298953279
2.27122455761669
7.54578430092857
-8.76204487764999
0.265180891220825
-10.2814613996618
-8.38139287584609
9.76302745361516
9.80790970491831
-4.26609248633884
3.8594153573901
12.3490099959344
10.2146729956741
0.496063595070977
0.697065287370979
-0.0112166452992017
-9.24691872515598
-5.77438469907664
-8.93048387122461
-3.9580935292046
-0.361609112076585
17.5143570605144
6.42352546230569
-4.87559084924448
5.84122607961504
12.0441173801311
21.0140591991286
-0.373932795253751
4.31538672475876
7.18455810694819
10.4004599313542
2.98283760574513
9.89753479542508
0.794655293584581
0.346439738275376
-17.2475879708925
2.84687114756819
1.65443770898759
2.61777318439506
5.27182411542307
8.22936257261765
3.06761625065712
-0.356102912944622
3.14314139268255
8.64432292323348
5.509990256732
-3.13339748107701
8.73834400075524
7.62558717511017
-4.19748505823937
12.0023844298427
6.87645892601085
-6.16511100456822
-7.50203640944958
-11.4301872690305
-6.08244667393287
-1.80980999506605
-3.54943973194011
5.70119017512113
11.7809173006463
18.5747294254422
0.471185347783166
7.42017889064063
20.799182455388
14.9923371307614
5.26592142274569
-8.57757462342368
-1.17088372122222
-17.2279425886172
-4.58784779409054
-3.52986589259721
-3.6131015680834
-3.5052096655006
5.41584065920288
4.24841625378893
3.93815555258061
1.98685616535978
8.86652527468304
9.49632132556301
2.39311805763435
-10.6736370923678
-12.740845353943
10.3383483092317
-7.24787435781887
30.3987901522463
-2.18269564686556
6.45791616923054
-6.964484530588
-0.593677177899782
9.43709630938094
2.47923366744052
-8.52144613320828
5.54750572448347
4.96840661783148
4.31209662395454
1.78748481807952
15.2207954690478
-2.08031988565028
0.903991897452446
-1.27151410709327
-10.7191400451384
0.670942634175497
-5.26989718427243
-0.489552370966837
10.2704998097291
8.85559892223131
0.0192469615787312
-1.01961705638413
7.02513977425499
-2.98139023334155
-12.0993588563773
12.2493438432289
11.5154847041321
7.19972637170102
-2.18327275185745
-1.25419073575856
-23.2805652901955
-5.18608102641626
-1.85763745455855
13.6666151771608
-17.9124295870265
10.0000853290968
18.2088025783982
0.59651256653092
0.326910406258501
13.9650540226694
13.3668339916209
0.0365896282515057
-5.65955666374238
-1.33313966425572
-6.80705054249319
3.30592928476421
-14.2877996409567
6.72898575691699
-0.747539470862904
0.55665794991698
12.8844240772477
10.8859684324016
1.27205426989084
-2.09936430822976
15.4218447075986
0.532395295624879
13.7951885894329
7.02389507312344
-0.0609291271951858
-14.7054493961081
6.87218003339169
9.67919450654236
6.60383912094498
-3.08773926525364
-16.1609943352888
7.20813101445499
0.717880615294712
-16.3343192239954
-12.1946856725643
-1.13651022324566
15.6380215496976
9.94004149442003
17.730968548634
12.7366431343662
9.44374607814714
-7.63900474996723
0.42014919528313
-4.36470181620102
-18.0981623915626
-3.21802027011583
5.17633346809836
-4.26612903068568
-0.702203969447237
6.21614774775815
-6.79201407779006
22.2067872353308
2.25965301992817
-1.65335921631578
8.5466378125133
3.56101093712169
19.9403625203336
20.6798016051213
-15.0416252408161
21.5686134772362
-4.7819767668118
-1.67725036746953
2.60869286952151
-4.44217854685685
-6.08871919181811
-7.88425625746824
1.6596060421445
9.26698762590557
-2.31592731410349
11.8408880113391
25.5766648474475
10.7885999591594
6.05326646043773
10.8406765210671
-3.11401479470876
-6.62283978900637
-4.28956532385756
-9.35839351308529
10.1897712386554
-23.8885318479381
24.7264914991667
-2.4617674555156
16.3346291340035
0.238805042715074
5.83296731455198
18.1868938364193
4.6135214898398
-5.85070857111249
10.3408110495684
15.7182320175254
0.483295832515052
13.5423394134863
-14.4665838995509
-3.72595285666281
-0.67662295801662
-8.59913043520555
16.4067886896347
10.6423883352626
-1.19617794184455
8.66928054921184
6.76156237754613
21.3069611644614
20.7490485292118
17.172059343784
-18.1219281845133
5.22452992230149
1.99062145601696
-2.00590621449579
-2.07733387842332
0.609548781843037
-23.6016817172163
-12.3386491645171
14.9144218688809
5.94904305718465
3.63807099704735
4.64149029849108
18.960972359164
8.48039906253273
9.36638980073034
5.55634813735734
12.6365991888623
13.6161607893823
1.13461420942236
-13.9830858875824
-2.0497512570031
-7.75138133813211
-0.710235299508927
-11.4485855674554
1.37621873541674
-11.6878578077844
11.6785008441634
4.0420277170078
13.113829620403
14.5549258424637
16.6795441016992
2.78353758551178
10.9301466780916
9.6938631927885
10.5141662602129
-7.80808736327774
15.0761248429664
-3.03061672579111
-4.54837388715559
-5.31826727163038
1.48345040919458
5.82668465248004
11.696474795571
-7.81839767258965
-3.10747846314476
13.621024908176
-0.182802354442142
17.8926574216945
-4.05302382302419
27.7416409156828
-2.68122069587944
2.29643809928361
-13.6043735327618
2.96299656474407
-8.09849079431542
4.57681827074945
-4.46749888718725
-6.3516302811503
7.53552730990544
7.59608698819086
13.5873948732107
17.9720116185347
3.94438417854048
5.4031136943477
14.7307442905313
10.5792408723352
-2.06573774229631
-0.211486632578099
-6.32928037071668
-3.33915550411943
2.44743760376708
-1.8640644962335
-11.5181437347125
-6.91190910772061
-6.06079575154988
23.9783364764266
9.19493305736636
5.91624827803135
15.3305166168062
10.9516450974144
12.8890180390878
1.62945280637826
0.94255059090703
-6.3176453381522
-7.29921532459919
-16.6296081373021
-11.1348016396113
9.02288547439403
-10.7997101925531
3.00784945312499
-6.05963091860808
25.3487671073207
14.8855822865939
12.9627321567965
-0.646846440864769
5.9101081792641
1.31981392678051
1.61762323280753
14.7258597905592
0.082845985777402
-4.90514195634167
-19.3579074537511
-9.61137807149677
-3.87265509011353
-9.75450764948351
-6.59572316076798
22.3978873161949
-8.52450521549938
21.9549997515723
-1.57281347088862
19.3413974944516
4.87533264987775
-4.58172045267789
4.68159198012953
7.07316752306526
-0.631385802329367
5.74542274884891
9.60077790162321
-8.38859687376639
-8.23344285047595
3.55875163466104
-8.73297973452612
-5.36555758503024
10.0958540812789
21.2719411640302
-4.07571963061283
10.0228122921706
-1.97653038726353
2.9481737080536
6.57960583732521
6.06260744680529
3.88988711226162
-22.3014724790166
-21.6308621444444
2.99617185282469
-10.5800155234377
-11.747454282059
-7.52382902718022
1.2467807176427
8.8205594424334
-0.831347067910415
-18.6103693269971
-0.216690902778794
0.603072292479992
4.66895111852116
0.5399638298768
-1.80974353639406
-13.0854461979315
-4.35775462263184
-1.74383045654036
5.30702420320817
-12.1656619868171
-1.08506116155534
-13.0743050883897
-1.71720807783767
7.46864700603291
-2.16745886720147
14.3337215234969
2.73397595499379
6.99829848127313
10.2588805604378
13.7228131567024
-2.36249864663967
-3.38547023532881
-0.148627723209225
-17.5747677798887
-12.7764975047914
-6.51222684932865
4.56951479934246
-1.79653275993669
7.80680514709942
0.87974335288122
10.2823937331803
6.30657265988904
10.0768198811483
10.0696937088863
15.9137323525474
2.3849772775832
-15.8725002808954
-7.33021145689237
-0.565892525002093
-14.7982471443663
1.6227456546894
-9.66522848751367
1.96071111474029
-3.23903118109205
-3.92802352417591
9.30289699934113
4.02186205282662
-4.60777896165802
9.59572923675653
1.08426840439696
18.2957515865876
2.84205545797497
11.0840693921382
-14.6031410824729
-9.39769717788814
-24.7551655153899
-5.81627564638861
-5.4084687086258
-12.0946301680234
0.360501605463306
3.18864177772057
0.874311906804527
-10.9984319778763
-3.37302724610926
-0.626908034757558
-4.16831283729378
0.556679275120336
13.4012642032929
-4.12913028358462
-3.78474376626027
-3.69930515849913
2.4736327609185
-1.30309495340501
7.65656041204584
8.64192345402996
4.88726967630621
-7.34598456137911
-5.48389715434536
-7.07357659128146
-5.94953423092636
15.6860759248781
10.4748722570672
18.000984221965
-2.94259507037249
-5.04919638680858
-7.13889145642307
-8.88617477562887
-3.62905235208286
-5.95532826875513
-12.642339370485
-10.1641938748548
-0.760904506549347
0.506755194967035
4.08785912557568
5.60949897554883
11.4829356140898
4.90541483991304
9.21218740559866
0.798066890864214
14.8448048499341
8.58773507973443
6.23176700542373
-5.98612921401593
-4.98935012844207
12.1689195604647
-6.19316392345955
-7.18387233293628
-16.5282843530469
-13.7155199346297
1.97042912044498
18.1572440768618
14.5409117645428
5.75838551884384
3.75989925868969
-7.31618821766872
1.82085898833244
0.235020793741103
17.1624087063271
4.03268538865288
8.50751304215713
-6.00220296424568
-13.9654989060955
-16.8141319725545
5.48755236446945
13.4951807616211
11.5469399466747
14.4211689075818
0.228262943239226
3.8697418039373
7.787854204279
25.1660429144089
14.7574388464214
-5.49332020630823
9.47347985170772
-5.0246076064505
6.59971427249498
-4.42264687137699
-11.118123590262
8.73059036525289
7.023853486695
-3.80135259491041
-8.45454601121683
6.52801413990415
-2.30164808042908
11.5016088372797
17.2027610927518
4.45323313135569
-9.03274181055586
5.71363071268596
-6.61312088977136
-6.69233506825142
-3.06909965170771
-3.79471254984244
-21.1413130922338
-2.22102145351926
8.76774208085437
23.1055395521073
7.81905041327336
-2.14796224988985
5.55856131169972
9.10737499330288
0.702220394152225
8.31786444199098
-1.49463012125198
-17.9844471015215
-2.60942129769959
5.75633626948058
-13.9747984765509
-3.21389329319008
-16.2883791947683
6.66217694972657
14.1461294630857
3.35579921984548
6.70178541862667
5.31983172361634
14.3175970804734
9.53308257929182
12.9669201336572
2.69700675096933
3.12700320495723
8.19896953697009
7.62781975189973
5.26906043048096
5.34624335966121
-11.0576851186237
-3.19472568190505
-17.1468406736239
4.74867964997858
5.31731579373482
-4.60229332348308
16.9816981516368
6.99428172712723
12.2413218517354
7.43900303537207
-13.176543375594
-0.087325758953372
-6.16588526027289
-2.47124583269262
-1.90167706427866
15.1343632354494
-5.49056316349169
6.44949374650371
17.68756731771
9.76090342851877
14.9145649284647
8.38205925752417
-6.74482193162465
11.0920982496287
-8.6086869094859
7.23220508877992
8.69767510561528
6.09869531679827
-7.22720055528559
1.9931500496614
-10.3098242162538
-11.954484548612
-11.3792061138294
-15.0710594507904
16.6601223143049
-1.9628609986232
10.1467689937035
7.19936831426364
5.4827821655218
1.64497887198365
10.8968585044947
25.233495921363
5.38036467255951
9.16164371836044
3.62885897394837
4.18056821764758
-5.20035126966636
-13.0745586416982
-0.94342196664484
-12.4357273436391
13.7003256746566
-3.54239905977766
-1.48002709586321
2.62467288222704
8.26043592440813
17.4799519550096
1.48553110205375
19.2739589782326
21.4804705178545
-2.10881094154752
2.54380621181764
4.49565046871721
-19.4036235295768
-6.17974940376865
2.72788037993381
-2.24146427169498
-3.45801563293303
-9.40716456728475
17.673831316777
1.64513284047902
7.14669863513786
19.3059467409146
5.95488740090041
-7.67960676044071
20.2534031667895
-1.12207678922714
-9.72999030392806
-6.47429446840239
7.50470962965912
0.731795108895891
6.89868309392773
7.30421218645181
2.06849815404804
16.5537025130399
15.5704451005459
7.88485963654157
6.87179286961695
9.29443400357001
3.66758136479782
13.8253160764806
2.75849873540788
6.79650656046929
-6.42096273552782
-6.25787906455698
6.6548980414459
-13.7243931409545
-14.3952814068749
-12.348541753504
20.019702167453
-7.04518664855633
-16.4498914635419
-8.57847830673468
-6.38131906928613
15.5351132332033
9.20714916203196
0.125134741331078
13.8713926039756
18.4944041194287
-4.42393265320494
20.1354938836358
11.1196626599335
-8.09130492471271
-8.43033932520349
-9.13220309465922
-10.1680281356145
-10.2904613157323
-22.6681730268142
-10.7105162621862
1.11817658881641
9.50339940952749
5.05829527800812
19.4546644546185
-2.21325053965831
-2.94745360021779
-1.72067349586603
-8.92040126264063
11.5531808861665
-0.0412218251180674
1.46089452384703
-6.87149624143149
-10.3440915931615
8.12734179556105
16.2001680324714
7.8015483695213
7.01039261409804
22.8661351001321
4.14719706964461
11.0531195442537
-0.0715473620950937
8.3114057802993
-9.54220612379167
-4.96401170789875
-7.42237247993199
1.70947964903831
-4.88680160521262
3.21903070409997
2.10300355297903
15.1076118981604
8.38723117771292
2.20089049528203
2.59908656045882
4.70698745763162
-4.01476140239953
0.964514551178673
15.0546767364126
6.05627310388311
8.18095986296421
13.3950479794135
3.45945031914195
1.49575195642886
-9.68016217574222
-10.2195464968285
-3.06531912059597
-13.4225255267804
-8.5002984033281
-0.815170458965898
-1.8225453477591
-5.86518979366126
3.90026329611499
4.48080861847246
8.71815738305823
-8.70616684134792
-9.16277405628614
-1.89538310946017
8.76397874771085
-12.6776052320388
-0.538942845701744
-5.78911127508877
1.73642242064087
-3.43841363076793
0.565910058248466
9.91147698154151
4.92287503685418
-6.57185739614272
-19.3112597850173
7.54706602649426
9.31433104918928
1.28160624313192
3.33829915390637
-11.7913354187912
15.3291807189758
-0.537685708713411
1.95680239892598
-0.270968204811898
15.2639327311641
6.36515066265167
-22.1726584571071
12.6630538845916
12.2931459655146
4.47798777643578
-8.21788270776454
14.9246801465306
15.8873506761002
3.35237169475557
6.38339122270434
-4.60472812882567
5.57140667491216
-1.7386185153237
-11.1090059068613
-13.3589726151372
2.40582450209934
1.86349206021472
9.20406390459464
15.5529032181762
19.9522435000277
14.8975569003243
4.03440763295396
11.6056366018961
3.77599054443187
0.643116616477698
2.45402023602631
7.99811249516348
5.01734877083098
-6.37347270861263
-13.1771650836246
-8.68347693404498
-12.447970309368
-18.2002443302704
-4.85368979887937
-13.8534390436774
13.8837779350636
3.66538186906107
-1.78844756132938
18.7075350194827
-2.90015187256695
3.73810860734567
4.12686606283224
2.02174475443334
-15.0548859989399
-10.1391682005627
-0.582746007894113
-8.38119289147013
-10.911768494765
-1.46406389361117
-11.4846649448646
12.6339258195763
-13.5039321342085
11.0961790927325
3.49528972378022
1.28597946443965
2.24425818881429
8.96961958881072
8.27468469659974
0.0485640413173405
-0.35148578550366
11.4938409326898
5.88234407161698
1.63262693678365
17.0771256030177
8.73050888265792
-4.67439894387247
21.6565012098175
-0.501896270063154
10.7942370020464
15.1263692198664
0.577340105450113
6.32947885203637
5.57863382362791
13.6713865857577
12.1342380553331
-1.77548711376161
-19.8321242800004
-2.93984889220634
5.17861930241118
10.7086872696272
3.13649343759916
5.16250501622092
2.94000402999391
20.6313293147417
1.91380854384641
-4.27872864259271e-05
1.33914805809965
9.36451246659002
-12.1937333926684
-7.7971351433403
12.0759660461889
-17.0667949204177
-0.252958073070435
-1.63132523897069
-13.5763790556641
-3.64605992244759
-13.4676410172674
-13.5821980701134
-4.89871418056523
9.7503831036008
7.59236308408477
14.2490798528594
-2.52521581856379
-8.79160279927891
0.502709001234263
12.566821405926
-7.40440009224184
-3.32719314226693
-6.4768456481009
9.22747907309466
-11.7270950904856
-6.80877127799602
2.07944567106838
9.87327590495311
6.20030975465975
21.2982596695328
7.32341877370255
6.4024123901781
1.38124527277889
9.14111191513441
-1.66696910252497
1.89631185605433
15.9570099958094
0.959949441309594
10.5853366141274
-0.928898835617173
5.25931956869331
4.13692007389769
7.96886982707109
25.9034855903114
7.34482204548945
6.46317052982115
15.9636384059236
6.52598525088466
-3.41495780915063
3.59361053941024
-1.47343142937078
1.55008778391412
-5.4530892204172
-22.0206068682363
4.15132663177608
15.8546298141467
-2.61853431990048
-2.57209141147932
18.6723840840415
2.6798304790023
10.7434265947755
-1.84701836902959
6.65045397365607
-5.45110761564504
-1.57366405606174
7.6957789788625
7.00670286899238
-5.1992059013479
7.96346536756978
23.9112885450915
3.15978104875378
-3.17317355390549
-9.6893761040294
-8.76915357494522
-3.28848576661067
-8.41785096708752
-11.0796200233863
13.5143394138876
17.2021242930975
2.38778268817009
-0.407092390522555
-6.86777723722213
7.01141828785447
9.17335671010942
-14.5359353823609
10.9744285109603
0.497518872928447
-12.2351172793841
-13.2035226651132
-6.73401744902256
20.9590355586052
2.64835836177893
11.0713585573959
12.3821960662855
2.76927857191334
-9.42969885514202
-1.723936564293
14.4092227118578
16.577197552463
3.78127733215781
12.5577952753665
1.90821110320846
1.78904403686506
12.7900331459203
-0.198442894468735
0.758269639385015
13.7396957716519
-6.74375894514294
2.18588795231793
8.59825208855072
-4.52031759021359
21.4044894771949
7.34562554468984
-14.7425705888471
-0.490268234529539
-4.24914773706923
-6.70550615050009
-12.6091494079634
-13.9207252057911
0.0908502247335488
16.7949822023056
3.58991703691491
3.91619614328957
15.0274953049986
4.13443513588692
4.86428431885633
-6.63309272422665
9.68612162724497
-2.39793700370213
9.60737938123743
-7.24622648758077
8.86608701498172
6.78424472321576
22.6742133883621
-5.40001399777418
-6.65303358075499
-3.62783556988297
5.22873367045228
-9.39564521710097
-2.39619066500502
8.10264318004386
-5.81054524402586
5.9104977403949
-7.78681347253153
-11.6794763172644
-5.95325653133401
-2.23772877246856
-1.7212766923572
-21.8397063926473
6.30775346510177
-14.660680351424
8.76049821392778
-4.15463369433766
21.829508489613
9.48254396806288
8.63768240920365
1.70623247860826
-4.24435458540263
-2.56816539921455
-2.35016390764026
-11.3049188197577
-4.37471881629311
11.8117363957434
-0.770792974991011
10.3678233690241
18.1585745730227
17.0068677471694
-0.243849826784122
9.06905511207365
3.66459602187113
18.0032471527097
11.6051539605347
2.73493811752723
-4.41513119209638
0.064149553801772
-3.937840265887
-11.6197552787745
-4.75802360240693
-19.8011754908062
-19.0980538683839
0.960713685026414
-1.73514997600554
-2.93624774534238
3.45715920193245
-0.18603197335936
6.12125940656429
-5.58942605771249
4.43576595073579
5.46916142794743
7.14000899871368
-3.50992348339662
-6.15980158038698
-7.99433292691844
12.4301476411535
-4.47921693477093
6.69594528464067
1.68779640593062
12.8833057818969
-5.45785640916867
-0.111463278824107
-4.90774614946305
1.22834469302446
4.97067374583767
13.6796127245071
12.7592510415634
10.0154287153784
15.4716699719593
0.154586923172556
2.26469177428671
2.40041825483117
8.69956860667467
-8.35445744189181
-21.6570080068894
-3.56546497739212
0.510506021327989
2.57937953968966
-1.18311052948394
5.70380010946664
-2.57568999070453
-12.5134510515614
-6.63575614742076
-11.6688090408028
0.337851418485229
-3.54814999688532
8.41388635517211
0.379129863160079
6.37684222252428
8.5664952044956
17.377569365526
16.2116467199983
3.44946681914441
0.712499667985622
1.83981645586124
14.5811701829853
12.4116558539883
21.0759749314282
9.86246514781711
-18.2749163962467
-6.94319057199879
-13.0383890350506
-13.2790843457092
-13.348411142242
-18.3452379695996
-6.08930348476075
-10.2781149900623
-12.5226821668905
12.0636845985745
9.03472350317462
-1.64225576727992
6.04255714118237
6.9949452651941
-14.1974523294731
-2.97641750727516
7.99324080181117
-9.44329838912465
2.1186585424266
3.51713163218571
4.87269087790709
11.3156916972017
-6.18639690960013
0.265426351520819
12.9634915505627
2.73853150846756
2.30850077350433
18.7558600766027
1.59320819393296
10.510435957881
5.36296489012096
11.4489847337747
6.64722462760039
3.3791208443988
-12.1575072627706
-12.675072448713
-21.4616635944855
7.63394062044917
12.3367722187593
-17.5759689815116
-16.0097615617403
-1.71954621286024
2.96969780086436
10.9086719451875
7.24709038312511
-3.51626366906653
2.09058857023293
9.02542307603079
8.17255946095755
-8.39385582864495
0.208418767945535
-10.0783796661071
8.74296014135356
16.9420442655245
-4.790614105361
9.71480379514874
5.23174763712274
7.656435560258
11.0015721090017
1.34850007120653
14.4361304725593
0.778232146559251
-2.93811230120805
-2.57234681704552
-6.16026282568807
-7.40524145968582
-9.28724219430983
-10.2404645471962
-8.89954379075373
2.67296845824243
-14.5499447658576
-3.39965678622595
-19.9351627444961
1.21803507692372
-1.79458347096989
4.57577198369644
-9.10192204552357
7.82991233542932
1.81588435124459
12.105356080663
-3.1373957388994
11.7549486044247
-3.17825265510215
0.832861253473378
-11.5328104192533
15.2494995038103
10.6977608523113
4.84484999907163
-3.23121748120306
9.88939863144388
-6.4645469861177
15.9978501273561
13.8609656938512
-1.79221672713554
2.88339854940558
8.10455627713424
-5.09903060601859
5.80055471344994
1.97965005005541
-28.5998894967106
5.0876539957537
-3.7890867664858
-26.3186312712162
-11.1911926578134
-2.74416313196492
5.63543265450944
1.76641649746635
14.7945159696843
-1.3678729941993
17.586272670096
17.1428368353807
-9.74953276815254
1.61299030970933
-14.1288175447147
-6.71012292027751
22.4275729994083
7.65426613171317
-5.29003697729574
7.36934474090253
8.53475748754023
5.8882609408133
25.7217677466822
6.78619642830518
14.7882690130147
18.257626113644
0.672503228121506
4.03958673358947
-8.14291048372404
5.44969047436539
-10.7059769936483
4.76191166972971
0.87253888476681
3.44727915519222
-4.83818078913511
-14.3942951090158
-7.65933188429663
-7.80894178273501
5.01707327135784
8.17328397828305
28.5918640095798
-10.4320444270342
-3.20017402688192
14.1399174290291
-0.521522492055937
-4.03536379967315
6.75015434907449
-5.2053045222137
-0.501676985065889
-12.6607350910716
-7.89369414185538
-6.51498189747744
-0.0335062697733011
18.2344780609377
10.6351713296339
15.8069242053153
9.39136177169618
24.409834299089
19.7395890939311
2.25322588053487
5.75342729922713
-5.24769810508136
-6.34035057441739
-15.85008131512
-7.89730777786623
-9.27535782909399
-3.00012674994007
-9.63716427310448
3.08151514077875
8.09682606843593
3.6640863260016
12.6239501665675
8.1480176550149
-3.30103406978352
14.1973566735
-6.85009571582037
0.421718688471472
3.45757413234329
-8.21839791451284
-2.44607356465717
-18.7469409552507
-15.0476381410785
13.8481275505061
15.0618933266795
14.9667734496899
13.2676057325278
-4.10347364565301
-10.0095076328267
-3.53830133670517
11.9039335147184
11.1770265683732
8.26993679178992
-4.63359326171781
9.81336606462983
-23.2038941672114
-8.66748003608525
-19.366960501819
-3.54429790763505
-11.4060154999469
2.08325694629106
-15.6633252242413
-4.34200740924261
8.5306110591881
-4.00875470148999
9.41972304556003
-2.5690396809829
-8.69043627227893
15.2385724253777
-4.35104212152475
-8.35469698589751
1.32443375927883
-8.02781990411484
0.299087095238085
-4.46764677951653
9.50417822905354
3.54498928321349
2.67758204965826
-6.00862562265383
11.960567352604
25.7833436031022
15.6093723098007
15.7321071839184
14.8278199176514
3.35846028394114
12.5902829506582
-11.6386792699328
-11.5987785407959
-0.82231513037614
-2.87974345277623
-20.7208100964647
-17.1078993895867
-7.80253444957771
-8.11727961883707
-7.63899787129891
21.5384760236874
9.80722352514282
12.0023227331905
5.12834573084772
7.14636788511524
16.8397520163718
-3.50188036394393
-18.3063985126332
-9.87782037763371
-18.0584773066773
-24.4267721427197
-17.7541039150559
3.78939663999581
-11.5377862510287
14.8120363213549
-6.35690857393749
0.256091449044134
11.0799099756364
10.8456122731023
10.0533046627011
11.5857057550762
9.42469365017192
-0.567354899045024
-5.24674885226299
-5.7796354879883
-14.0091292441951
-0.577487849425316
-7.40885365446894
-1.13457410315409
19.2042210207852
10.9943412595215
1.02090835313694
2.1529020924612
9.7522350286171
5.73625144295497
14.6333297248511
1.09018212275563
8.58816269725495
18.8400225229011
5.16154532918534
-0.674450743857304
4.05617042287794
3.67476643031509
-4.0022419103128
-17.2264778834603
10.8504849541785
3.48874183423062
-6.78241855926468
0.437715371891776
10.151654426523
1.59864935591077
6.1849441172842
3.21953404192667
-8.50870919110351
-4.54036014427706
-8.62136264786975
-24.5980926887225
1.5968552439256
-11.0718965761148
-1.79801556034897
-23.2881408087777
-1.83668248047905
-4.05283403647829
2.71062699919599
8.76694148388113
11.0101771523196
-10.8883780490592
9.26452663783354
0.539203584879545
-8.09095965936799
-18.0105508436653
-9.45744330566368
-22.0203049195251
-12.6173100562984
-15.4435028224921
-4.22517142739053
-8.2378750557792
-2.47656427048085
13.4600916683075
0.754445815134592
10.1883703485254
6.52639892726261
11.0587133816807
4.1241626397901
4.07523614142466
-4.3259605303779
-6.83910104622391
-1.95210673594804
-8.90023765415206
-23.7926566178385
-15.3451209952144
-1.61122579167132
4.21216100453964
-2.66193065040151
15.7191923826643
-2.80488465664491
4.63131355736786
3.17513821400982
9.27588858389855
4.21544331577658
9.70144725166918
8.37075571467819
-9.1302809532209
-3.95603827552339
-5.03657328131011
3.52398485626933
-12.3846063016089
-13.7057390013551
-1.63416049817975
-9.32428600899546
9.15459182099711
-8.44680249809776
1.57905346693948
16.6284001260321
11.5090874160783
20.3084185464231
10.7660814627522
19.4558019070678
-11.5967108622102
3.87802186860772
7.54625994875016
-0.531713903610084
-12.5194135282714
-12.9439530129478
-12.9234862105386
-0.703558444363625
12.7113146095666
-9.70188264654335
14.6329784687874
6.78710486662088
7.42752166030645
-7.47210224364273
-0.126147438851485
-3.28449079237808
6.82284295622066
-14.9754691112193
-7.25023960567898
-26.3235211451944
-15.3233117872516
-6.03770613491432
0.866910773876374
15.942173895375
10.0109400061987
2.29519905162379
2.65083788212346
-0.562413479884671
-0.139376485392831
13.1000376775856
13.7217891496811
-6.72648606778316
2.05697608429528
0.248105345350895
-17.054167398022
-10.3519944911804
-17.7911112530383
-10.7283601556775
-12.7988161084035
-9.79135558997098
3.18024952218484
13.8894331985445
12.9155294262949
6.10096631525104
12.3991299382697
16.6484463707612
7.55312372977924
3.4399097708699
1.9141309314325
-8.52825700310956
-3.99669817548292
-5.84114512145817
-1.21800186868737
-18.4530676730516
-15.0975571442714
-18.6466238369818
-11.6700452595395
10.9173629878634
17.5860426142023
11.2528157903257
7.45733475357124
13.0048354037958
5.09183471754463
-8.10922235859344
19.5517827014164
-9.14019739641563
-4.15241309692901
-3.48705651202028
-10.870726516336
-23.0040101738439
-4.54323557837571
-3.73020339622131
-0.239628758725331
10.1068871939925
6.06229344067968
14.6886199481111
9.80832152166318
9.56961367495846
17.7669871841417
-1.12760127459152
-1.01577620925526
-3.46532747805717
-17.5942201167645
-25.4204183076157
-15.127706751104
-28.5899840463211
-8.64580325869222
8.08324676454376
17.6912956797106
2.15543858201136
-3.20679905283702
30.3546235406237
5.91348529403708
0.00742929380230434
4.52862389023833
15.4107329231084
-7.76305014307428
1.71152323950029
0.894545912711674
-4.89695617749498
12.0037278342808
2.58130005385857
14.8517841216189
-9.86980641555059
14.838748548064
8.54394952402827
11.6099903556495
-1.86152275883274
4.79667708097262
15.4633417353123
5.19771792526164
-1.68240050534698
7.02605885112074
-3.26461491702234
-9.34918483498206
-17.6525185224089
-5.93134222959253
-8.55305760204805
-9.0425183330743
-9.19431479871988
7.33847232048631
-2.48288304594001
20.3536199629979
11.1239339305088
3.86804349053341
-0.164821541107208
1.95401428832918
16.5239730382508
12.6596980421409
9.93088222052013
-24.5613261356075
-8.26595396296624
-8.0810560867096
-7.38962611693543
-11.7494937617984
-0.473457988500786
4.6788543998553
-2.10824547531948
17.6083261017441
5.27375152780012
-0.480372883530466
0.369453290849404
5.58502399882479
-17.0759593501
3.55048011327596
-3.1576790639101
-3.68358412289574
-10.9952820030316
-15.7779187427129
-2.85682313841584
-1.88739178323614
-3.34603228796417
11.9360258807007
12.2962791692823
9.92166426791451
21.5144438739451
15.0655378242216
5.69077269481453
4.43872801567542
-3.27757620811344
-13.0419002640937
-2.92258466875574
-5.36284286624528
7.60597314052215
-10.3956462433759
12.6656169772375
13.6847172342733
15.6823327128618
14.4437956031577
28.918307967435
-6.68602938098945
17.2675695399956
4.34549187249864
5.98418039872565
4.98891688915967
1.7714363331165
-10.750379546953
1.22375759436961
-5.1916301158247
-9.37088026483091
-9.32898764890099
-25.2094135835699
-7.30912233873306
14.4544566627487
-3.32288689227404
0.387327747932171
20.8079518213458
15.7110085989411
-6.922948307317
5.05823007238166
16.6477834915982
10.5493849681744
0.458883317379847
14.0574218786135
-4.28744920445285
-0.0752209986212402
-10.8024184505133
1.25609654458301
-4.89674044745485
-0.764651588533801
-2.14038480680891
-0.758875699804481
8.55120478988173
10.3876245097175
15.4493283043156
8.07372195811151
14.5620677561901
5.74758706205689
10.9635057474094
-3.86511218285742
6.25034695475943
5.24648318485392
-11.5710611170633
-5.51259508154379
-2.72024409202689
-1.11116396054558
2.88569016924529
3.91253111944906
15.7481993344593
5.09443482566987
16.4115717732438
8.54218473602483
-8.32652921638636
6.19527956983537
1.62386679166185
-0.561669203164074
-8.04386778070159
-9.0156873200424
-0.653490408204072
2.9440063130818
7.9836469966043
16.8006751734247
21.2452245478933
6.3461866333206
13.3174254808805
1.74321959094699
-6.97335843873336
3.49726132035621
4.69519292850849
8.99632556445384
3.51312782163692
14.7806273554082
-4.70699318930036
-8.33869800514222
-7.01518415900182
-4.6461394008983
-17.6511375773095
0.51311161704611
0.633560820398566
-3.59012456762358
4.51293447844917
0.084702208634134
21.1095035448357
1.97538378391803
20.4179873713269
12.556323932796
10.0934817409347
25.399168901308
10.5137659567917
4.3394047198197
-1.21351792482602
-9.15827945669012
13.6757736985583
-3.00229512092069
1.45856457023418
3.85197723180043
10.8386964704812
6.66743461152694
4.36409678317005
13.041482072581
12.2432204405958
15.7135883594218
8.71888533203732
-5.31605458847716
1.11746452785497
-5.39229807429253
-1.11216084679019
9.800009986619
-8.23154805753901
3.48087397542171
-12.8351184374047
12.5421578303597
-0.65795735555244
10.6054730817889
1.44558204169011
7.69492688482811
-8.76131579131688
10.7841716817063
15.9210099083647
-5.59021592741256
-3.1987311304273
3.33009792772934
15.3301430257279
7.38317041186355
9.26899015345643
18.7475281898176
13.635913564188
10.9315966398291
9.81283282105603
11.17015153296
-11.926677274144
7.60972548751697
5.16831935745359
6.82513154916358
6.38903565325966
2.02080301629849
-7.64165137896841
-11.1976254653944
-7.57717154364221
5.27024992033984
-8.06983992724167
5.5664818183549
10.5779988480015
-2.19380451457791
13.471810495721
2.35658828406544
4.11810323748699
3.87370322331854
-1.8177545435315
3.8083044295362
-1.41402680835593
-4.52169342749836
4.57462511595718
10.6382434902134
10.6986845737737
-1.2357747817608
-14.3733510763558
6.99829679241933
-9.97258177582031
-6.97295044999783
2.20496541773362
2.81829983309584
8.53109736497902
6.69680730941928
-1.27471423065897
16.4480308437105
17.636291913017
11.5156013382945
9.83701473819766
8.05387159225461
8.23485772634337
3.34672614537675
-14.4584595103027
-12.1980740178555
2.45098739810186
-7.98218029953977
10.4481943659279
-0.119758278577387
13.9535522032313
-1.19498531450319
12.6374735039895
12.1627648429379
6.65094891171268
19.691180910922
-7.39645468603219
4.41056192845141
10.6678654002783
11.2691817507941
-5.40440176343744
4.31713301946562
-3.29991426930894
19.2390212085263
5.33973013186905
0.160275689023341
-12.4069684028563
3.41572513326707
19.2867856861164
-0.180901303000426
19.9582578248825
-4.81815256610513
2.84225204166203
-13.1529532382489
-18.2529581633091
9.2978149927687
-9.83266650905025
-11.4801210850283
-7.20121178096527
2.63552238638846
2.78456071221721
1.75196526747016
2.33625142611912
6.08095356583904
8.35038323432052
-7.84418527993814
0.635377159333087
15.9829693219268
17.5262411682738
11.0897519315686
-0.987464323391118
12.2274761858476
6.80891059494493
2.78607162766209
3.00924745917243
2.7081498287688
23.6122310698464
1.82228183512975
2.59666722542687
-1.05552919289249
15.2437316981348
14.7733059950238
6.04083140892257
3.96218908495118
6.97042577833643
6.70714390414114
-2.56304269650474
13.7493309896067
-2.19985093273564
6.89802175869717
13.8933459276711
-12.1643444478513
10.1682798270276
-5.26237202646379
10.2528360034373
4.44662677772109
3.15003190439596
21.7004767802964
2.03646761211317
17.3487955170141
5.32047340387241
-2.37608668200329
10.4091729629086
-12.5569065158336
-3.01659027061121
-2.6507288683064
-1.25692566822335
7.84860270489451
-1.94273162830053
0.0250743680591059
18.1048625161452
4.88344217917116
1.88453818127659
-9.10866198803625
-17.0821386052135
5.12081332218123
-0.577934604209116
0.905547206720247
-12.1484926518102
-8.84005046290242
-9.18072615010699
11.7240241218657
-21.7574758560767
-18.1642874934563
3.52842336449502
-4.10087333989531
-2.68384087288939
9.27260371518556
10.2261441694058
15.5544318620988
8.15555662791528
6.34565109937521
10.7053762744623
5.84845698927973
5.34073692626516
5.11699737310827
7.10960860451821
0.955818545535596
8.82998107930024
13.4182027401376
11.6666660820976
8.46764945515646
14.2277824774749
1.85617984968341
22.3112967002326
17.7630565184634
9.57747063425746
15.9490279856457
13.9977470947095
15.441996676276
-7.10764924368628
19.1894840011449
15.0827336691196
4.25390662959495
-8.84910423571122
-25.2939852468585
1.28594981701804
15.7856541944669
-2.31736926859408
-2.14904599196068
2.89423562836771
6.16960387639461
7.39908686255698
15.7356878141414
7.00398976508314
10.7677703086071
-15.5627621595641
-1.11712099024156
-12.409948498985
-9.64939772113416
-7.3033346495297
-13.249452768582
0.7726412117208
8.03010454178941
10.7329175296117
0.361876845049461
4.04152131001682
10.7841236105345
3.89071680635272
-6.15542283987219
10.164728361411
9.19893753851693
-14.6387496257546
2.84672811624031
-13.9352820061114
-5.4226523551826
-13.443452755687
-1.09062096263557
-4.64858501935841
6.44213566173401
0.777574996249379
-10.6208514498014
0.230437276431555
-6.48296604802703
-0.383361091885979
-0.461304056994964
-2.89623146327465
-9.64835649172467
9.18146579343182
-7.04823748126251
9.37622408906495
8.04986649464079
0.446120290541156
1.05016516864082
13.9351960523746
9.70351230791279
-4.72466967597993
8.16230499113606
1.04611924883345
11.4969725765787
7.01953293452589
-1.53268588012111
9.68663291132247
7.2725142133138
11.2218850811541
16.4325214697202
3.02212220835864
0.483701089208961
-6.28173771317891
-10.8627557141765
-11.8385854197461
-17.4486801216858
-11.0206588144073
-1.93354582573773
2.39953107798098
13.2986660840685
9.37375465774536
8.88253737052929
18.6591611354585
-8.69314980663126
13.8182979688074
-4.42114981220231
-9.30045038683008
-10.6969277593324
0.904212394265624
6.40880093653358
1.15811689620593
5.61454081589795
6.20913900232942
12.6133249956778
1.523212951461
-3.46477024648701
-10.1066019823951
-0.616638752149992
7.04434503635361
15.9352803337996
6.51015947783132
-12.8352164591337
0.303865106673097
13.5519051156966
-5.21733506380195
-3.04117807149203
-14.7133045053043
-0.464134522447007
-12.3042577314625
-8.28100474838103
-27.8330497968879
13.2053397963057
-12.533331716195
14.7447221602587
18.8617620882601
-5.77429624861116
3.21211712404729
21.3128446174929
-0.221656398933915
14.9573763568479
7.89329520512735
5.46841681890821
11.4140554205258
-14.9326905468068
2.00944959570651
21.883599383882
6.90810052768454
-2.28402233412606
1.95377397242145
11.6481899326592
23.6143730554245
11.5507678452653
4.68426034804777
5.72079331871104
3.46920840580051
0.992455277042998
-10.6725154878919
0.171557148936293
-12.7023138041012
-11.8823057138684
-10.2218820461948
-18.3359584520735
2.60228746985022
1.33030490646987
10.5223851705235
-4.20192070491713
6.57478343131471
11.4890147514318
2.88304361302539
-6.08693972337515
5.74029615006236
-0.720156132043135
3.10072183981102
-6.63873998332151
3.28252120171734
-11.2696249624315
4.13360105794278
4.44182824884175
13.2814135477454
15.1184966808165
9.59206159801685
15.404161270487
18.6197553072063
15.1051048519076
15.526733979068
-6.49693980464965
7.9174353887112
-2.24937406720422
5.9098975949423
-7.18492218475472
-19.6758106719668
-15.0051608865933
-8.58725598370157
-11.2879906151946
-12.7933716619405
5.76099240919432
12.5322406619915
-1.37863660694757
10.0604186507504
-6.0270448692856
-1.41420935315282
-0.749673343148885
-4.65487462188976
-3.88308445415317
2.35223572268719
-9.24444517235511
-2.38168128089096
-13.5336353834684
10.2262320046807
-17.1541767581829
4.24229325861055
-3.83332428813722
1.40538813822292
19.6811107174669
9.53856718577236
8.54718351507854
5.57056259456759
14.454862194146
13.6263772160572
-5.6316586075614
-6.67912840428904
-10.8137888974221
-1.56730308223531
-3.52922180513925
18.5748645714679
-0.18530345832114
4.03062159126472
-4.93644616458138
6.91558605505357
5.04531336687545
13.7059156850523
0.391662172263806
1.33590927868874
-11.4142968247578
-15.2990032727464
-10.345146411672
-9.9300315425823
-7.51435316510912
-23.0948966966631
-5.65715661094811
-16.2867105585754
1.59917487244957
6.52253517870287
4.06749775488804
16.884743578802
17.9391317349364
6.99476791694191
11.8930192660891
-7.77404861066215
5.58101786649668
18.2092199077069
19.3708429681488
-15.8344136737188
0.998742524337722
10.8064992285738
-14.1773092622363
3.34048642873922
3.45748148128631
4.59366690688999
2.2105601914715
1.01724078840832
2.7696548930112
-0.217810281237236
19.6716714436463
17.398051574192
23.1970994758874
0.502502529754464
9.0328389042087
10.5055349069261
-5.7212252404163
-9.14179997877825
-12.0976652369845
-21.4922654793733
-12.7183230044799
-3.41075911593146
-9.97264711677176
5.70067517155679
-12.8579268711902
9.67477376961715
20.2920000987058
-10.2205740960754
6.51010003859814
13.5766970802734
6.29128622988091
14.1368359881506
-7.98492820710621
-0.184893209907931
-21.1779312612228
-15.1977868286114
-14.7095896504991
-9.6431270088558
8.1112122616884
-1.82680901726457
9.54161153336045
2.01060639371127
12.5151518943708
1.02116797219189
-2.99370007487562
-0.0130742426522223
-9.47378521307204
-4.13062390770952
-13.4095602939466
-5.88440251016702
-15.417406342113
-0.86674991600069
-3.92024138044657
2.3425724219767
7.12974377464289
7.83299904215308
12.237849211095
8.05256867180695
-1.86090662692588
14.6266660927134
-16.1786736832224
7.15153945981525
7.39866268976717
-10.4980277315142
-5.22953064238444
-1.18857572811472
2.8898937975536
-6.23788604567266
-10.714185986918
-6.00729991866961
-16.0276692186785
12.5251374846055
-9.03035009813554
6.8642305872379
14.1190806288959
-3.26113453696183
6.66112341834383
6.53870500435161
5.05534399451881
3.21265626785098
-6.59561886277708
4.42186903641125
-6.9207676688298
-3.63663380659545
-17.7641821409475
-13.5211563075482
-14.8841512472513
-1.81914042873867
14.2971674310244
2.16492276190575
3.1305881151088
15.0319316610947
12.5338991928501
11.6417772628433
6.83631909567994
-2.47642428848721
-10.4879500355863
9.57566661908896
-10.911204600421
9.88712476227636
9.75585851803206
-21.1817285830461
18.8481447117433
10.7952063895012
0.909377012713972
-10.1320478427904
-0.993106536510231
3.46568553103772
-13.2771117799404
-9.84101546275489
-28.8594622158795
2.33855192587041
-10.5241514363806
-5.66223664972267
7.44312487537889
-7.11952876082804
13.159365176437
2.47483836995003
-5.38753044561259
2.23665605664815
11.0743611271175
-2.07030106017845
-1.53891693490778
6.30870782517131
17.9320287696397
13.5924908305669
10.4761760164584
5.69036039242021
-10.1714238362402
-0.464905342381639
-8.67111903305009
-14.5998761775187
-7.16982396444377
-35.5825569660595
-16.7851117148876
2.00633079630789
-0.46142157911772
11.8482744068493
3.31906220296955
-2.66585188209995
-2.24172080927218
10.8718727029619
7.86396799268338
9.39559566894524
-8.07005929749615
8.51287764056571
-13.0726417556783
-5.32772783872069
-0.197175503140951
10.6727082815966
2.99390604274671
20.3296326223961
6.17225902766289
-0.405021056694047
10.9750477684178
-1.2094477991433
3.77477530176493
-2.83588876833771
7.31197603445128
-5.68377271857616
-9.56606267613311
-2.26286084705763
1.35182389292685
-6.84932390688286
-8.78178365510724
-6.54340688433843
0.625796186087661
7.00080866882555
7.38729231084345
1.05414738792441
-14.9940796290135
16.2038093422778
-1.15427106715848
-7.13118438551981
-9.31806760357642
2.34498992107826
-21.1513512385644
-22.1349440846259
-13.6724799113654
-5.74506884657273
-9.73583478450569
-23.1871427924943
3.46025327854778
-18.9203863315485
-19.3725124800322
-12.8661679831766
3.18656398029216
6.85034340422601
-1.17200955957335
4.66185513775775
12.628567058955
18.6038083382968
-7.06652708326595
-4.44219563285176
-12.5519052843679
-4.62096412906076
-6.24702479177513
-6.3923941378651
-5.56571297039289
0.0347957606524052
5.13959926360911
-7.54753640670303
19.179590474419
14.8989570320498
1.01778895235267
2.62887575143571
-7.34610193045442
4.0214058359741
7.7256431729443
-13.5010614446586
-6.55068276345328
-13.4550958513073
-24.7995355280554
-3.69707046086034
5.73224969358023
9.92905664001869
1.92394381178733
5.39937761743443
-0.43770868032496
7.86071290849299
3.24132388866348
0.181305863422498
-7.50229489418951
-22.7711518449037
-25.7039260304772
-9.60456845301091
-17.4561044905439
-6.32192689026176
-12.4632268286507
-6.27053056712653
-0.380280634302345
-3.49534720913778
5.67090985661451
11.8609205726145
7.80582491638719
13.1254616243181
12.8549135834399
13.0573420683515
-1.07515039825057
-26.4975384551365
-7.12924366701429
-8.304209427338
-11.43532555373
7.18665659516547
-2.67964280312028
-6.22247439030566
-4.64847608851086
-0.0710059169272692
-19.6696328739535
-11.766181310444
5.03184419191523
9.39824334493266
13.3066840625436
-7.69962277379349
7.2223736325423
-8.97378517389586
5.37949545427418
9.903851403649
-9.2186271278996
-5.37311069142513
-15.258432091097
-2.19548236080268
2.7031679808558
2.61351774100443
-0.164612226082682
7.18729755825639
10.8535335851716
3.91813051948396
-8.95433840677367
-3.32998250784412
28.5489003230216
1.59613583209073
-12.8147229763855
-17.0190278184925
6.26666756605175
5.60916909835402
-15.9477755916608
-6.59692515681522
-3.56885378089984
11.1310050418963
13.4085421380211
4.50088254476708
10.1097279156147
16.2093550987355
15.7089377324266
10.5203206862521
7.63026733688696
-11.1819216285248
-0.347988397471518
-12.1204431244232
-8.07194727826397
-1.61336408793993
-2.76348847129015
-3.90694130382676
-9.69636097977484
-5.62242984281734
-4.94648583617236
-6.55874731925432
-3.02007056660737
-21.9503035294325
3.04760004817556
6.6413401041226
20.807629461306
5.15201546471757
-11.6504193683577
-12.9077926195009
-15.2942452869271
0.688256639778889
0.867948598434313
3.60284325082128
-12.5045160418553
18.0754930933741
3.58030644940279
6.96164290437654
11.1930720130008
4.57535427974982
-0.17796795871948
6.73819496194649
6.96531346100143
6.33762737013898
-15.1597722562738
11.7706619706062
8.5747792839562
2.80954353513761
-12.0139075020293
4.67419729690638
-14.3400222724736
-7.85509699460392
3.17626595043687
8.63403471440363
15.6909012498281
9.35013199163721
16.5007048816807
11.6005801196808
7.96828479442731
3.69642720395908
14.9566473036201
-6.0813814205148
-4.12656797708263
2.84028346724191
-0.273625745703574
7.45917927024112
12.9305003359464
10.8043227395027
3.32865013261381
13.5716486827176
13.0975242330638
0.390502895111952
12.9590500669271
1.69969562210326
7.20754233717033
10.7324449966074
-0.985263745733006
2.33050937515121
0.798821018495971
1.85986265348973
-2.79281333837095
-9.21568048769602
8.31851075910953
3.47242007286833
-8.54323875284897
10.978995293007
15.8385627263789
5.60464217347373
-7.25158478200102
4.1123650274192
-9.89959666656639
-1.12906369765943
0.913643082244919
-3.28481854261385
-10.4853771873457
8.70690562319463
-8.01860871040425
3.67606214647251
8.14264039254164
-1.81976859298932
8.25479804518256
6.18674285530561
19.0211856531299
6.01958614340737
6.6250719409735
6.09867101236229
0.983962298301869
3.42596228896379
-19.9813830717432
-13.0108933149462
-25.1206643123701
-2.97054075342148
-13.5954667715295
-10.1485418450892
-11.406141518193
12.158726601835
9.36569851184544
19.3700442145396
1.11988313749703
-6.18193203088959
-0.68109982821239
-1.80107654069242
-5.64487560350068
0.950163694482475
-8.98989930197817
-14.2918353506807
-1.21477074867726
-4.70118098501046
-3.47097467651126
-11.3485133921148
-8.31148650992879
10.4106013152162
7.32929057711919
8.53183120237055
24.3171343237228
14.6711244881182
9.33822054770597
-1.3807596419813
-1.40483681986942
-2.09762249034861
5.61777439623813
-4.07467748064269
-11.8425193754986
-16.4632243026978
-10.7226728956255
-10.794366240436
11.0381284326823
-9.26558662972551
12.5638047326849
4.63787864012177
19.1632144900076
-2.47955090521712
15.2570363004011
-9.62775384436398
15.4783110852613
-5.38302313117337
-17.9174229459365
-7.75670631649647
-0.444487673823662
-0.195253323613989
-1.29822607955432
1.68670041047453
10.8010354522778
2.64555421404166
4.47071241402629
8.01718708608824
-10.4330298424729
5.41583765112787
10.7413056487642
9.83687459786483
10.1987441625952
-10.7503667663231
4.43395040782161
4.61178746845626
-6.86578485085146
13.8762963197243
-17.6372189175076
-0.94531536347819
-9.05168068416746
3.56950078811301
1.31961209151705
1.90849397589103
-10.9633022370149
-2.23519172324263
-11.1481983863451
-1.48610410967142
-13.5278867425311
-21.3828389767299
-16.9428516272496
-7.43709671355771
-11.0026423641243
-13.4976764501837
6.33646779505305
-3.63445974316793
-3.33358116247107
-6.75384984527772
-8.02097938974338
6.43704119300219
11.5686675506738
18.2499415105949
3.55332222422355
-2.79291487472491
-1.23845103302663
-4.7124228668858
-7.33004959025582
-1.03438333377394
-2.60510035277391
-5.47594099783381
-1.42501117204113
-20.6477044828438
1.77985404561687
-1.89221940398644
5.99736054560481
14.9869368394461
14.7500938800079
2.95031482353727
5.44820165220034
-7.06959195981839
-5.45989583518377
-15.203278353725
4.07237911914528
12.9691166985675
-5.9312133294186
-4.32972419668257
6.65425260316278
8.27225296683587
15.8994223510145
-6.81204193201501
9.81294388404388
-6.91657548547902
2.70791029722379
6.56248942312356
6.0776976169476
-13.0287652255693
17.4327106314516
-1.19775459992507
7.88257858454848
1.47805579546302
-0.818342655864993
-9.27831967837533
3.94493260483776
-7.4354782220191
-11.2826417501696
-10.5522441068686
-1.41000993968338
0.505383230678749
-9.75980862379157
22.9827247644393
0.533341234156276
0.586503761686364
6.89379792247129
-20.189775281096
8.94435425728794
-4.6197731492
-3.74405400265686
-20.1045572391696
-7.06653685360775
-4.31620272034685
1.81227497093089
-0.148117496993369
20.0811823595886
16.4730640670637
4.51307532738692
4.87047742632368
3.78860039972912
2.10017787821278
19.3895330678898
-7.99764635659234
-0.427355028491376
8.4279251456613
-8.60073253473102
-20.0858013739877
-13.0021759120201
-10.8368330409125
-7.39470769721224
7.45176446884165
2.10128034591503
-2.19471155108186
20.0025956732704
-7.37079094136872
3.73256167885179
3.09215208975442
5.88695193461475
-9.75918552828199
6.88710680708772
-26.4192036166546
-6.34710941746127
-7.29951711612923
-13.7667497523802
16.7027516729984
-2.96716942818936
11.8278047285998
-7.73324134917644
11.9086448043761
5.73439322161195
14.6869882921006
4.21779222703041
8.85092143050698
13.0885356025979
13.9156467974512
17.1918909201197
3.81571102236997
2.05102014668558
-8.22738327926847
-20.6189727030652
-11.4355898117478
-11.0961722274172
-7.35947759158141
-4.59152055025914
-3.34186880862537
-15.3627960435024
8.05216875339487
-9.72562792001743
-12.5626148678888
5.30960180642568
-4.53635406045418
1.81020624377756
5.35842612910419
-9.78736695477296
-11.0312641146395
6.58569526627812
-10.7291864124769
-4.90095817393165
22.6631356114737
6.9409147642505
19.8876765340327
-6.01997222698426
0.470920850704633
16.7271009134014
5.68038410206791
-2.32206981185433
4.1028684387923
-8.87264075637972
-24.6919324280559
-8.26722154359812
-6.99231582210916
-11.4102645808206
5.80801026195777
-2.52880275454527
-6.74175818840969
-9.00573442623842
-3.17248697519597
6.4924426786044
23.1615733298596
2.82974303900736
6.60526187323813
13.9783241056785
5.58180258972094
-5.84571744570792
-1.86440004569887
10.6882282215541
-1.41806330716155
0.215848330034604
3.35996618397893
6.38533555171898
1.87305828134281
5.64388257640392
14.5203189759599
2.19080903238275
3.23676830893876
-5.05955822411551
-3.20658869483008
-10.0575747170894
2.0116835048587
0.122116520629035
2.60614627695085
-5.969621405036
2.28772017128434
-7.54087214010878
10.4313971528053
8.85196767673971
2.13408525877603
-29.2719521790418
-8.61440405123721
1.2442351051275
12.2681515680428
-2.01855164792114
16.5622299687787
-6.07456828645413
10.5523168844919
10.6544020505007
4.75999927651157
-7.25011665883002
11.0429542720547
1.59218406430645
4.19887703150755
-8.15393289321165
4.10778734737546
9.5477618420446
7.96533882683646
10.1711492887836
-4.53177452234347
8.11836021865169
-0.629024979265376
1.6105808693783
13.5454734583097
-1.87768359189553
-12.4693955251044
-7.31157081068343
-13.5023037099722
7.48839247695017
2.12910999971562
10.7598471102212
11.1959205712244
-2.10879921650668
11.1639783104198
17.4213984641287
3.89290549963465
1.78668551083976
-7.16611275282317
0.182839410211431
5.71917922053105
-17.8282262651693
-7.29073380220199
-2.8340250187285
-6.81861106973625
5.04768864335017
11.0190040681045
-1.39577795145819
3.98783901232093
10.4204983431511
8.56185733403601
0.892961571983632
0.013118443799875
-8.97987591963457
2.93542452645276
3.20349886339363
-6.8536674963075
3.00038491038509
4.9784664992664
-9.38411078697978
-1.85502657710949
-14.525111001955
15.4514777924998
-10.6245412020612
-10.0169967572053
4.99525226088867
-4.3735040933396
11.6361152150549
18.8553831199499
4.17070513891972
-2.90072910883968
4.56791373641929
-6.22093282055364
1.63188471156261
-4.36803579926315
4.37692179605759
15.5261209309981
16.8411526452457
-0.0840420329783864
-14.706725218803
-8.76454875328172
8.82751302525927
7.13267246883797
13.3168568046851
2.92061530588044
-2.82440107192627
-9.23167091655108
-2.34757781540414
-14.9577141219601
-6.54700095625983
-7.14942289912279
-18.7932491904011
4.70339905702274
-14.3372737432375
18.4260573554073
23.7589899519601
2.70931052934941
6.97501503799979
3.70860337296158
8.42473534837036
9.42024860285189
3.16413274692336
9.87886888757243
-0.993858653943898
-0.307529172796398
7.66727260574696
2.35023515799809
14.2364663019515
9.55503906188929
9.02851421711645
5.53559405590643
26.1148938532855
1.6344191611556
-3.2460277669326
1.61939745814911
4.31335458963692
2.90976237019097
5.57775920616569
11.8707315495953
13.4830327414138
12.0031091310639
1.08499957592912
-7.18636581801747
-0.565731466931429
-16.4720437192306
-9.24969409932963
-9.38254156589064
9.13181434937789
2.94525382253292
-10.5078517401562
-1.29942784882236
1.08298575893815
-0.307755325272706
7.64670263246487
17.0220722429932
-10.8031052069236
-7.32419601825191
-15.9458725232387
-8.54839520049032
5.19988158996568
15.1127762046368
1.25855878959029
-1.75084976421393
20.4535645423598
-10.416885582401
1.09947282811643
16.7048352708985
19.1347621294659
23.1354951600253
4.0887206891105
-9.87446238805225
-1.17322885436098
-8.27359862548512
-10.3820501209732
-11.721494526627
-6.73279688622757
-6.66665535016959
2.48970239139191
-11.5600873758324
-1.41376092005392
1.25979466280863
8.70093009397727
3.30223608034487
-5.71965321374425
0.774126182781642
1.11126132712996
-1.52208327250654
12.7807215403547
23.1129092529381
4.44341886835626
-2.53072533421052
13.1872821015029
4.01259522819427
5.49518548669689
10.9530824940488
-2.5210132035906
17.2086540642478
-0.862081992832228
-4.18954299542267
-3.89579937442104
-0.352312026354201
11.010721228753
9.11431235038846
12.5625967572474
-1.94983476569083
10.8584207875795
12.3673477658238
2.0703255258773
-20.1978104194774
3.77088679969957
1.72206280490519
10.9473433808623
6.01311847291128
0.393327519613024
7.220798038028
-2.14795226415133
2.08065078099872
2.49705873379838
5.34287839182006
0.102642848463069
-8.94403952287065
-9.47896677257608
2.97764372757768
-0.763783260642914
-4.70662344919378
10.5336280839035
2.75303041617126
-0.0206988927873284
-1.42215263619799
19.8775806776144
4.22709243852439
16.8718114371418
-5.47513516981004
-23.0632461897859
4.81845241974663
-17.4196534396382
21.2725807955395
3.80393883212138
11.3653859947386
-8.29624498305353
-6.88137596029683
-8.12443994376807
0.27277464212685
3.04142616349593
3.82834782628784
6.76622629833992
8.49661510140598
-10.7300825788194
7.78970170815115
14.1131951035418
-3.05873106871701
11.7934875841279
8.08353241328744
7.04860796004858
-5.71670742120878
4.03370675387881
5.52839301814676
4.5364071979127
-1.12564336634405
1.10315522292785
5.46362877185904
-1.74061306485504
0.590462990669314
8.47857447335033
10.6113740083652
6.89977305561169
3.54654327977531
-11.003557545402
10.6869435849163
8.00110772504127
-1.08560512285911
-4.80595775147311
0.889585305727506
13.8337121815695
-1.34062019566135
15.6713865300064
7.52456542702993
-5.87390247383542
1.19182531146858
5.91607423961734
-6.15147429743117
9.55997368987754
0.208936838916221
-7.22628484438313
5.64679405549807
0.91555044589386
0.654169400542027
14.1045131134883
0.994675381655561
17.4434334847552
16.9459858306796
23.4360073603373
11.0086955777955
3.4109938482063
-2.42240724843682
-9.49907290647812
-3.770446916654
-24.1123568899365
11.7152051484838
12.178566389537
-11.9952309876621
-5.44123537633249
-3.70793394674663
9.96349852272055
-10.0848764368354
-3.46437500044169
0.548828934165626
4.79647843989071
-1.25883493386794
11.0695361567133
3.59929543176727
-7.06763092404989
0.699758084549758
9.3733081969322
-1.65817000590002
-6.42713693984339
10.7582679992114
17.7392816932253
-2.38010794317941
21.9919699945087
27.6559412420693
5.2550551652182
14.3299472504422
8.75253310542399
12.7822076481878
4.74787461387502
3.10017413385711
11.5408182946888
-9.30471093328558
-4.98052746670845
10.4374730115791
1.85895651109042
3.33415113858071
-9.19520566834116
-5.05821216494919
6.28987464586032
-2.35851218341518
7.53993244717535
-1.27612461832019
-12.9940366080808
9.95706269707655
0.530218865245258
5.69818074179921
4.50117217775988
-25.2307319929611
11.1446889639576
-3.73600265981215
3.5326644863631
-7.60595628439518
3.7926969159375
-22.7434834293281
-2.28232678710601
19.594749105545
17.1061948980795
18.4931902290601
-7.68526442113446
0.845242592618537
-5.45657401450377
-3.77230160464434
-7.06719152643279
-5.81388821974434
-11.7555421818832
-5.410725720849
-12.912106819274
-21.3806616657405
6.08778573032679
11.6309182486104
9.18537990527907
9.86654182299175
4.26654487476153
25.1689563101221
5.94162996997358
14.6249148986786
8.51733304739974
1.91099973477558
-3.98602894490468
0.339556091985125
6.6666724602697
8.70944329410186
2.25787290171016
15.3868332464704
-1.17903143667438
8.71554404513004
3.85278402259257
21.4842141376041
2.80324648637012
-1.72204669045952
-2.31069168992831
-1.61464166456178
2.15260458161805
-2.80111707035848
-2.16821587012067
-0.144992554079939
-7.62661801144744
10.5555567481464
3.69145462321454
2.76371312345132
-5.13301718229434
-11.7737007674481
-12.1546455611401
-7.87405286553447
2.04682298192385
5.95606514991731
8.36960465060843
23.1141147337404
-7.32923385537926
4.04471602535892
-0.363326897763382
7.79933209090711
-7.01548908078486
-16.1933403811539
-9.28994461710985
3.79986915584893
-5.21800422336989
-4.18886760901485
11.8645675213471
3.40164406812387
-2.47653021472912
11.1081734605872
2.7418494382702
4.83280274716315
9.38655773649045
-5.53457771506439
0.331926498429109
-14.8293748585625
-6.34270714583966
-12.6466352194542
10.2801234514663
-8.07330675096806
-4.73708214708059
-3.06155478040733
14.740664464381
26.2863132668762
1.83358352720983
17.8713104937464
12.6518012819839
3.81677001451309
1.76744432454911
-16.6689224494592
10.6073556384887
-1.08830403641213
-1.44590942613134
-3.98346085802622
-4.56185924146817
15.3446160846899
7.85042119718581
23.4356159047558
0.802331928780079
11.5336847636392
12.7330963696333
0.821798270365196
0.383660655765204
3.93456369814551
4.47627987600465
-8.71418425239091
13.23089436577
-4.7075124586931
-3.78155110712559
-7.01458959930072
-5.97072061165931
-3.62554970458601
-2.70014746677242
12.8423188709118
-6.15188910893766
22.1137154146145
16.8260621130923
-2.4249314149032
-13.7467992250424
9.50669652783168
19.0840247233473
6.58996869353684
9.51018975209114
12.3155110879267
0.400915868102648
-3.3584264744288
-4.56596527059557
2.18742768148945
8.7560929602515
8.77783648183969
17.9269401790959
12.8143505450085
8.13063763634221
10.414464439836
-4.24039499524702
-7.96135850072084
-3.41945845177653
-4.55524536418532
-9.23389543679536
3.08776811753779
-10.0912512273106
-2.22880202258643
3.85898142941507
-5.97497613211265
3.41170736198086
9.27285425650551
2.08181117827654
7.32841042142279
-3.73689974685868
2.57034738707442
4.49876367395169
14.6317243767135
5.36284786226573
-2.73579624654268
-9.49973148481893
-0.703249560233469
5.57204052693948
-6.78805103297166
-14.8281030810733
15.1679854446073
9.74234962807566
4.73532793769718
8.9063380880783
12.926067952497
7.48236246450268
-6.1709599108398
22.643699500017
4.9537442442822
-10.6498257291435
-25.5399580084919
-10.4148362066344
-7.44724897446528
-1.08705693747304
0.0625590709603351
-16.5776631587035
-1.08779434246154
21.4189800032534
4.35231803081317
12.7622031089296
6.50210417941673
1.83507644125958
12.7723782085431
-14.8038122513568
0.964031066554238
13.8707173359751
4.06438765597087
-10.8822857771254
-5.1357137945492
-7.827034261652
-16.4966291741542
12.310405843392
-7.63412359595483
14.6455967098113
4.16497166142274
-2.09633505088833
15.2057229594243
6.9657706604189
-6.17475630937566
-2.11952049351232
-10.4296609866738
-12.8894134148326
-10.3383637451028
-0.62207480864661
-4.23477007855528
-4.28039693151314
-9.0362751227252
-8.53829772265563
-3.83593221725336
-3.37564009624327
-5.36341531903062
-2.85758814439625
7.01142406827267
-2.14307271873707
2.47876286640037
18.2970322962454
10.0652565988763
11.4234320857706
-5.86924699624125
-18.2886540691155
-7.08625838177749
-18.8001939194086
-0.926055020191425
-10.123521825976
-9.03917960852909
8.12057361440584
5.08180350263039
15.627680442702
19.0506110266003
10.0009362483414
-1.13045621226049
1.1725621107045
3.55845699054496
-0.819686525681666
-14.4039037185344
-5.56381611616935
-4.46121903178566
7.64432670702766
-5.48058906562722
-14.789542459486
3.2108138301156
0.433428990461576
4.55015969944658
13.3687257560576
-4.42963812510009
9.12650610371369
20.3722574315031
17.5498778191478
-0.916506076180225
13.3077428333076
8.58290795683105
5.72865901557444
-10.3481194021209
-14.1266124243576
-3.09306319135251
-7.43553523116084
2.07896826629743
7.36203736667408
6.14319920274218
11.8441193225041
13.4545220023145
-4.49127733851445
8.5378541517337
-9.73682144278046
0.693801319132598
-20.3946080659917
3.82330513110975
-6.38041067035889
-7.12602200825919
-4.7046943759233
-7.23167119838492
-12.6832043328471
-2.14416256752321
-2.29091716530082
14.0802349687513
-1.83927030114176
-2.53525886200129
-5.02172952682952
-11.5271653772679
19.32684853757
3.54648031831294
-1.4463356063268
-8.346734269528
-9.32016477317187
8.58446026785041
5.60706223127468
6.11308416085572
-1.87550855602193
-8.24868286653402
5.75501473088312
7.23536825273711
9.10889199935402
7.50838998300452
17.8739806870759
7.77129091728083
1.63458503184028
8.97540032233757
-4.68949223823597
0.282607599000029
-2.01055694844563
-14.2903184842261
-0.237823106794114
6.67077508865233
-2.74986877001667
1.72183874315925
16.1944054346913
7.72132127729346
-1.28650836581712
-0.111032360302479
-1.58199419303607
1.83389957485511
-1.18038434574324
14.9567724526117
0.5841478854238
7.71820114545085
1.25019198767671
5.28916172923584
-9.1183992338077
1.33827599416263
7.72111056342974
3.27056470615903
3.68610090757897
1.06166702973065
5.88266606298741
-14.9435742516207
15.6938028722011
16.9047723749063
0.781048446522259
-32.2673160766279
-0.562768381344223
-2.17648494725972
-16.8350141084941
0.0475146944269729
-24.4103301779791
-2.76173586346273
7.22452007173546
5.56865050786785
-5.130049825429
-0.525868634920393
2.40679886102471
12.9235290200042
14.9066437648127
7.04129161927721
7.54258028171754
1.6341970393696
-0.0541121934918953
-17.618000279443
-0.265280736360884
-7.87449434517945
0.826286573672274
-4.83646119149643
-2.61638502137137
6.24263529915848
-8.75815993525769
-9.97956957285545
-5.07741757100519
12.289218771952
-0.984540382746683
0.46480182827233
0.537758759413277
-32.26152525611
-0.549797884496038
-4.94739928588153
-15.3384326326479
2.38249716713928
-19.3202516544089
0.597404455329396
-14.960175990383
-2.92184288298489
6.81429379377839
9.77596310628863
-0.726208246324716
4.59944186128821
6.63443568050384
9.82203025723741
7.8317315952087
8.91714181969766
6.64517978485784
8.04713126083956
-6.95262313521233
6.01548998193694
9.85309810109697
15.3750374862727
-6.01758962367127
-2.98114016922358
-3.40985463256813
-7.61354606908438
2.6050445665344
15.966760427557
11.2369876272923
-0.891776881342169
-16.1363483096338
-3.89338089784002
-4.90055369240248
-0.0575257339133044
-7.99978351958347
-19.5285642142043
-8.4306254180472
-8.65263413938453
5.1107763487932
-0.300904570530178
14.5131351891027
-10.5144287536601
11.6161031880661
14.0982431132357
12.0006097116564
2.57165298409544
6.21467951907791
3.44860513966888
-5.41292813186617
-0.387923061642906
-19.5179293300055
-8.54999634327377
1.14803024486284
-25.2815724931059
-16.3932912175694
5.40698754755251
9.58353857023786
16.8424874710349
7.92680034180054
15.9831203803092
19.1284721166532
29.5179205237154
6.08906790747481
-4.28926835004937
11.4574953912954
-7.39305841174957
-16.1283992561265
6.26783109365402
-9.26902787566328
-5.86924931153713
-8.97172018394039
-10.9540805061007
-3.40653124747615
7.19026780653284
-2.16575927379697
-5.06356076137586
-0.535261139304319
0.0220251761644353
26.4874637399423
4.94001142638873
10.8654131864236
3.55757460347895
-7.93103348425395
-7.68725672650176
-1.53108442684922
4.47613857967711
26.2125270890865
6.71901451157633
26.7024630990512
16.6514291347024
-3.30018945240298
6.07832370822939
-3.38551382436813
0.459786670068051
-3.97568224934469
4.84959116489645
-14.6505082534614
-8.21910732864548
-9.7392749189451
-6.05552576616051
-21.0273238856474
-0.628304911039669
-8.84281918408986
-0.611804633279655
-0.64144676203482
14.7552880357492
12.7575761469457
9.85994446585533
10.6750012065031
0.628454969581911
-9.02686810928404
1.6473718874624
1.73673357953928
-1.49867276607287
6.75168311525948
-13.1476452386251
-17.5897033814756
-28.8210848290694
-11.1609060491892
2.08897985907735
4.51812101690404
1.7138392398845
24.1398410958754
10.4775840397393
11.0807130372581
15.6340990061187
11.5891533134721
5.37998383773559
-14.6086689638649
-4.11760723418804
-5.93207126321904
3.65436802441359
-6.37594211881993
11.439971217065
-8.09247056082863
2.24524550219095
2.88767210324151
2.34932725993468
15.0230984055751
-5.63212887779175
10.2327276104646
13.0714313520068
0.455993065454942
11.7693257663226
-6.43544560453609
11.0131230182266
-6.20920116260106
-2.40302658256444
1.77011289961889
-1.71911587479112
9.49035220650339
0.286585628485938
1.14840817714859
21.3612834115211
5.62147613339886
-2.41838219293225
11.470661234819
13.0762322610005
17.2813042800023
8.95791560523017
8.9726270021377
17.1143360630643
3.36218137520933
-4.78205961045583
0.0178325588552414
4.02210137419975
-8.32715846518296
1.33496953769601
11.3722419368181
4.73670483858284
10.8358764583581
1.85196587322204
3.96971756235357
-0.423465529393106
5.4563674265913
-10.7505831543553
-12.2863062586299
-4.70106709841946
-21.881233709314
-24.5650974460949
-2.20307792293022
-3.22965071914359
-2.81745372932867
12.0148289689446
-12.6418173271518
9.93308261735358
0.000417395274581178
23.6146996509503
10.5488018904563
7.22226634276363
5.86356199990578
11.0563524559004
-1.42173026744302
18.8743937514177
-9.19378760219974
3.92940478228431
0.425164910922647
2.13499652792415
0.956865968916491
13.7514811877577
4.31249996751845
6.80285404181947
1.90661941253315
12.6007930354193
7.33142178850581
10.1826639591084
14.5688681740066
10.9093470199262
10.9591840555135
12.1746646669457
9.31052628293307
-1.38137942211741
6.68128620897545
-2.25723453965687
-0.78000675432016
-9.50426555521379
2.97422136019335
4.54930840090114
-3.58059022566032
0.743698388512522
3.02479312754493
-1.60464356343277
11.7640249380255
12.1608225065688
2.80071964659837
-6.22128477581414
-1.52621979458105
-2.12818996685124
-12.4016500634137
-7.45943010258554
-5.05924802753354
24.5101533509402
1.96811304573962
-6.12627429140636
6.09076208923122
8.98351944356798
10.1660479086646
-6.99035365538787
4.73097851395391
-7.66884354131385
-6.82222604789149
1.41964802044558
-4.92925244136415
-13.9097338281156
-20.6406236783906
-14.2373100228601
-4.79031568066017
-0.523039402198585
-6.36391291558805
16.1871440316504
1.79364192232848
1.8016768071638
15.1105048124849
9.73215420895384
15.1314234941906
4.1056407203291
3.44521265233341
-5.33791422320654
0.575543556570584
12.9003532302226
15.4376828631573
9.51888404890257
5.41503125772708
8.84461583363427
4.25233397634671
10.8736204300789
-6.90899852802222
14.024329861072
-3.95170427132925
19.2803537926623
-4.65806896983382
4.0401032583899
-5.4497803455175
-16.2792423392378
-17.1338410572602
3.40382155301827
-5.55527341675822
2.53331009209075
11.2249939310076
-5.25095394601087
4.63940459038152
12.697099549744
14.7415396021988
7.01766343051595
19.0082189364772
14.7950122927361
10.6041284954759
10.5853088485961
14.082208822059
-10.9048511866447
-5.79525125134504
6.56140048376049
2.14950817568269
-2.51791254249037
13.5378523831146
9.09348097938688
6.18708447132734
6.82399793600213
12.8260568361223
12.3239110882511
15.2745007392983
-4.58548695407784
10.0346129449548
21.155804651003
9.33357477551884
-0.158840608199118
0.458352848842485
-21.5132290982479
-13.8312108686781
-3.77948800680128
4.54957320381172
-16.2849373255753
-10.7462289656929
-14.1390698697163
10.9018760177206
-2.82191247950497
8.98000861024629
-4.3376651147276
-2.88222363883615
18.6919987906668
-0.494860152071863
13.2468367466229
-5.28440450995156
2.15585390336517
-0.909998210944279
-7.50710453835566
13.2087432655849
1.89821360770112
11.2420752207188
-2.30655343281165
10.7154643495181
-10.1651312503848
-5.88523866407547
-5.90767957956793
-1.18177351062769
-4.1930171026136
16.2837401232313
-11.6657172447011
-24.953103899544
-4.95656307584679
0.141798468779526
-2.81591362611909
-18.4303921943799
3.78661152609709
11.0576312486916
8.08967636456316
-0.282598573443069
8.27189076552087
7.50156134982025
10.8555926445816
5.46352229053213
4.23250862688755
6.14657143705195
9.59175124359869
-7.9390847663816
5.33026830952017
-1.24428713449009
-9.8005222100746
16.6199566031318
7.42232550727454
14.6542532039313
12.0021987946894
18.8518949247621
19.915279624719
15.8772954612814
2.19001808418949
3.39642610957829
-4.68447601897147
2.03376910284511
-2.39052806413465
-13.4026313538439
-3.80725688807061
-4.37844410910414
-14.9990422042169
-11.1740271320134
-10.1196551299393
-10.7766918923118
-15.8504531383923
-15.1760968629386
-7.99763173559205
12.749884860457
-7.08467083087993
-6.26427924179459
-0.255654172238546
0.348029844249682
6.06913565657362
9.40576084976159
11.7423054832842
1.66583782267549
4.81167072368401
16.8310202807865
2.37914776314594
0.290045647877589
21.8757263212943
13.2890816324928
7.04014080810608
14.5723377190632
7.04305807637513
-4.84972525994988
7.29412227103356
8.15015178928623
6.68140680789538
5.21956048287448
-7.04227554491738
-9.77588458278405
-11.3564505095529
1.51755650355194
-7.52457282051544
9.72837672151504
4.08308076612199
5.56199480978539
10.7776392254374
1.7642030524841
2.65970533145043
11.5040381134412
-4.93240365481428
3.03949094161818
15.5991040454779
4.59465602619146
8.738418817193
6.8820131328403
7.04204774120223
1.22672286324919
4.94780598200487
-2.06853171017717
22.8977992158695
-8.96912531811526
-1.8458237650146
-7.3335392556959
-0.895381317101963
-13.6204749815481
-16.2683626400134
-21.4474787552737
-17.7473533334493
-5.545849823182
-4.00180540825885
-8.9424782395266
-6.87162369144451
2.12720668420733
7.02106985770574
7.22715636988393
-13.7498916812606
5.14763936415125
3.32862638463931
7.70712136832369
-0.182861889224604
3.96571663381691
-2.74724123591921
3.42381749997275
-3.98665100354884
7.92187596576057
-0.357539321282288
7.76615155981721
27.2872282229363
-6.62145839256679
-0.126350624429512
3.99071566714286
9.58762435805848
6.42055117824419
6.88337156170741
-1.13145523365181
5.60552868654122
-3.16156715767317
16.5378156427444
27.6062297708519
6.49472699062247
-17.0103871546516
-9.67261109431958
0.00312826376050168
-2.19375994353574
-6.67479331899257
-6.9032573124143
2.92418938707188
2.57538446086228
-0.208869027704554
1.30737285070274
1.66710573223111
17.6618950577795
1.95570587603956
16.8674071892596
5.75619758553448
17.5046606843467
8.07591510220589
2.92013570702405
7.43986320730333
2.57422523620693
3.17027834212388
4.41707966289406
9.5224237029916
9.05882696695245
15.4984360515985
13.4075236990023
9.766977465371
-1.42466349049175
3.16356125090746
13.5134128900776
-7.16273316011366
-10.8067730058325
10.1675648182437
-8.7140667910561
-1.84976713360557
-3.26637141041111
5.98557631398008
-18.3867533193757
10.6733746076428
0.345983308017705
-7.56754393575831
-12.3880751266815
-5.6383848821664
12.0690753907032
-4.74694530211573
14.4846503660327
7.85277797116937
11.6876663550965
1.99281232553158
6.26628657822976
26.7462204418688
20.3831626317802
-14.4924073216447
18.2327679974563
-20.0292533288918
5.82568598886915
7.09716189703265
-1.47134440399115
-9.54827561630945
5.62390804711999
0.0585391461213833
5.68427915167454
8.4657744565839
9.66381180400539
10.0977510519554
-1.20070350220394
3.65623370521869
1.64127773568841
-11.5206448022508
-1.54045426299279
-10.1423624104723
-15.4964642628463
0.308340019121747
15.3839673640801
-0.533337245298477
7.19485906713823
5.71301379849971
22.4884321539806
15.9020003464944
-1.4508326825881
8.7011901973541
-1.08181515548184
8.70639459012683
-0.174786022469876
-2.94936536976633
-10.6530272013043
-12.1686632905239
0.569889505528695
-0.910171714315441
-11.7434597822918
6.33663130012083
8.1647140353084
5.32332781395387
1.55628916134086
4.11397161971583
6.02360897772142
15.9652707519281
1.79730198734453
3.19119978453146
-4.88319746989635
14.606211521279
2.44537608771629
4.819958970289
5.54067810397527
-11.4754158386613
0.142538783319037
-16.2546020788312
20.6451902937494
-4.04335703811365
-3.16221648420612
6.6933621519293
4.09471550981256
9.7735897778308
14.5408613751143
-1.53432368714043
8.65195462726578
19.6868039732019
15.4841647834095
-5.48638052917173
16.0743335771878
8.10137347395861
1.59487643508306
-1.27315923309003
23.3947042918369
17.9792624051066
8.45626803055459
11.4772700312038
9.34778493221901
8.43538172816019
-5.10419606536813
2.97816341449005
-6.25219707322872
-1.77262143828733
14.7190227409129
3.91128540315374
4.64383063647097
-0.193491512241937
4.10076769917329
-0.331476567446044
14.9495529268442
-0.868134073780911
0.434843662751032
4.19454999465565
13.0542386855291
14.631968377442
-2.22699711345987
7.82622724347411
7.87772313746972
9.22540829582836
8.54009424355404
6.27530693015258
9.54864273661206
7.34081091630447
9.70441336377762
6.84771444740301
12.7284270486412
-1.99460531968912
24.0793725238778
24.3233107507862
-5.92703876004842
6.05065904000695
-1.73180912324443
4.79532904101397
9.24393877704874
3.43755090567449
-5.31417473397601
12.4779408316508
-0.928733876061951
5.31211587521331
0.0242941575474066
-0.397711122690326
-8.59635574076248
-2.21042399200712
-16.2047353126889
-6.4278432731586
26.8442816090213
3.17262590835317
8.85367051703859
1.34937147630305
8.79083730345545
-6.3018078296956
3.13531532950741
-13.1059558298293
-1.15198333506004
-11.3765380896774
-13.4097641737159
6.17396367068686
-0.699198972111004
0.307460906927433
21.8999638420894
-1.09905838477892
4.14422395868729
5.3175197275699
11.642976029922
-12.0991380802487
6.02018297573786
-4.45298706117091
2.41888505035872
-8.71640439685735
-3.80232210760888
-13.791837924982
-14.8589373736992
-3.15005050506358
3.34125800330915
11.5321156052689
5.19494665674056
14.1598311862783
1.24829688258953
7.41368908028448
8.63330507467249
7.15102906010357
-8.67355804864638
-6.80294612432693
22.0740816990156
19.2160969155557
3.12115618545615
7.83588476089824
1.75383719819356
15.3634037121239
20.3263473639696
11.8356067741039
-6.25319610527384
4.53753722328309
0.0954837306678336
7.81354000868399
17.9279779325098
-0.350959693435913
-12.9273960141346
0.127909322464301
-8.63293657832014
6.78226033560393
-7.02004896891905
1.26546615124949
6.74642592321024
-11.898045491647
-1.78743346557931
-1.78217776437251
3.67815651916527
12.1699631410228
-1.31967338210286
5.12165199719358
9.26865575614797
7.84488015579332
-1.06229441380903
6.73513956480895
7.58575006318461
-8.72734089756631
-11.1349278268152
0.986237197569916
1.00549122444935
-2.28547208215094
3.33449750664426
10.9933383881201
3.54720391007977
14.3123527234049
2.18943857324461
8.70297560081021
0.402702008326631
-5.29602012684731
5.09193027743428
-17.9780313905661
2.58490523351325
4.66525967905016
4.22257380364388
-3.21091151880685
-18.9657747366567
-2.147386395413
15.8565391710756
-3.7030522055353
-0.717374785092314
6.58315438896099
20.1301460314007
2.13942581722868
17.2462971160031
5.16734970448823
-3.9562953003836
-16.8692358146153
-6.52009191689498
-8.65083286928955
-3.167770170816
4.59953869614666
4.50463076594743
6.05740827518523
23.3247941137461
7.44795294058827
12.4666144029179
17.1406104676023
-8.50806644946578
-1.77357281235023
1.95139559194254
17.3404043410054
3.57716227775606
-11.6418437305117
4.22777669902196
-20.7240142120687
-16.8023126356031
-0.735109364109258
4.05659884989246
-12.4476125762528
-8.81100834742417
2.27623735265433
8.34343334403434
7.48302956766667
16.7029294607179
17.5512679906113
19.7358711473519
9.60313077053816
13.4141644813539
13.0030630534265
10.6380119860046
-3.2753492834778
-0.339350226471308
2.39261155499643
7.07161927748873
15.9022691142369
19.3376552026197
19.3231579897375
13.5530643329928
-6.03466702905792
-0.391617937895681
-6.29118635454858
7.59668186288118
-3.55319293893417
-8.18486780313272
-13.7857755983422
5.3946464828312
7.63888414681314
-6.73248743836171
1.34850776735972
-4.20062487194662
-6.51222894135621
-9.15344143648079
-8.64121383278042
-2.29670403815002
-4.50288887005638
7.45691105361407
6.03318973435571
17.4438861030819
5.49766070640993
-5.01258517072917
11.6062632785237
5.86806394498783
-6.79247730964342
14.5446556223432
4.36308162496748
0.449387286681075
-6.52250180208949
10.1695460790702
-1.27596716655741
1.69862708624606
6.39762521849767
-9.31993990870166
11.3326042127877
2.22239137895763
0.282203224399632
12.3060812234397
-20.3996163370668
-9.92317689961007
4.70993289258244
-6.10102816461354
-7.31437610379785
-2.3591897233635
4.30690465823195
2.34006647477167
11.7624320122367
9.39514829264589
9.83873861865534
-2.20097977001859
10.4845528897828
-1.52656186570118
27.9691820432888
8.3089719933336
0.46451435954679
-4.99329513026006
-6.36271932523639
6.11541727002657
13.5375706349541
-0.46624188431112
10.0413989286317
22.8821980755578
14.5973596314597
18.3350652615179
7.83967084381953
6.58882910411418
-6.67996595485507
-14.8231833460625
7.67021904311205
2.35122887843612
-3.46938401934122
5.49660224210642
-1.92922342856221
0.45384881994776
-4.06419352620396
-1.61402887187548
1.8322680036219
-1.23775900108009
3.13017825722682
14.2508310412726
4.69218720022255
5.93718508954959
-0.551925625903349
5.59133754554084
2.11616964732063
6.8150354773076
5.60500787561362
13.7435342165185
-6.98871445638213
1.50561647676735
3.00648418716543
2.84405070724996
12.7273657150107
10.4390453533408
15.8771203406422
6.35451171569176
13.9133009418223
19.2182766118064
4.48091811192206
7.68107828722977
-5.53995034803669
1.93197146352531
-3.26179620116435
1.38430830147523
-14.5646993459534
0.446657707437748
-0.106330999708849
4.11475456558316
-9.12166871375009
-5.02693122600568
1.76379996481862
0.236554237373902
3.60751194863251
-2.47926890711773
10.7924840574674
8.6858833360941
12.6659765252425
6.08225495899781
5.24690954260629
-4.7053710624056
3.68522131563614
-6.08825142550226
5.64802709998205
-12.8940861210486
0.146975475871411
-0.632252119642375
-0.529387624131732
6.69649348565644
1.58143269094771
0.289866923114521
-6.0835793610833
1.63523565973089
2.03471692824106
-5.47131084209767
11.6525398393997
10.3395810841054
1.54972767914106
-0.816561113275562
-7.5433535756139
-1.4517403850612
-5.60241630596724
-2.02881220395154
-4.3341942130647
-3.03922416032278
-2.18884769760129
14.5770226400963
7.61099910859724
18.3276846148255
17.4201520155611
23.9920295332971
-5.44791826517726
3.04140305880415
-11.3519582819111
2.20343653746226
-4.89961721591595
3.2871574702737
5.04040408451796
3.23489679883121
4.0368579859536
3.62371849205771
-5.4728812994847
8.34713458162775
4.59635246134955
18.350007801654
-4.69592294099988
-2.04034107200487
-5.5425265482129
6.29071015661048
-8.85838360666723
-7.05234317494869
-3.89651729016356
11.271762322752
-12.6519800325563
-10.5922738370657
7.14414445856842
-3.46327743836657
10.8209156950159
20.3910397857846
9.30797123601701
12.0141653570321
13.639943345279
14.0897767085216
16.0569889100485
-11.3728024864184
-14.0858112997676
-4.11492972811447
-7.97561726938693
2.55321590753185
4.47320140967734
8.15119133254804
20.0572477784595
0.489431813999301
2.29371796231482
3.20053924379152
9.53103539756853
0.247259544164853
-2.27933026906609
-2.62480090199711
9.30966077036861
-2.17736466054364
-8.05991148328552
5.14866204104937
-2.53198248375315
-13.4619137134303
-16.5592443548499
3.4391422142986
0.203931589373436
6.77175054590395
1.29744185005341
-4.81379523848519
6.42894011950406
13.3694884433346
9.68081308043886
3.96879182889059
10.4029506982081
3.55125455762093
-7.78066015333206
3.8662840252689
2.49000303282735
-8.24376898372834
-12.6176608897674
14.3797717988724
1.46073483692043
4.08090627796504
13.612037297923
19.3523350236051
4.68468058472921
-1.41531485847649
1.40045307669195
-5.28004046558754
6.30724456710715
-5.49847920653588
-13.4293567220924
-1.91812023747992
-1.53298206291724
7.66604543428994
-5.72686834370765
0.599558077106952
-1.48634170333658
14.1062456610231
7.14373675787938
15.4757898043243
11.2134897665015
3.96572141036787
-1.20009667919548
4.86620589252744
2.76441440406674
9.26458200482383
-1.79447894508388
-12.8468021823168
5.82616660214836
-9.75223360984755
-5.35371033571476
0.10441313069565
0.667014403344299
7.16798525613055
12.6802627317694
-5.51769194269675
-2.33950216520559
12.8513311979494
4.52144791438086
5.95337914794543
1.05350911555366
-18.5594028784638
0.691056253468026
11.1328039534645
-22.261719998346
-16.0374487919572
-6.71265726460234
0.294395427233138
2.1201301314173
14.6539919980247
-13.6974791462435
6.54476469210352
-1.46596697586053
13.8954313542743
-3.20387722989832
6.31488578862496
12.4384931610795
7.31514414572788
5.73572604583498
-21.5662651487126
-11.4168963975952
-10.048727795806
-18.7909024781388
2.93683876632545
-8.23421373786633
-5.71475202108944
11.3198582712848
-2.11484210657638
13.7429336375099
20.5939294901445
24.2568224362588
7.93192310020943
-4.96596890236682
14.9355860589092
1.71755102659679
-2.93241851649738
-4.40073418783253
-15.755976681229
6.64775635152136
3.4566822680189
15.1975446025993
21.2579658818211
12.2093592701675
10.555649306942
8.40013100709286
4.73513803469426
12.546981564322
-5.63519242678815
1.13168848361128
-1.94538145852997
-7.49970165166705
-13.1507100128138
-2.54197842172183
-8.31481218617418
0.397974034027075
1.79382681408569
-3.37539435324939
12.4957723598886
-2.63756259248594
7.20677776889906
-2.30927709901458
5.41208557419138
-2.89826865829889
3.19216027306374
13.8557545475981
11.3039993544885
11.3616412635651
-5.03198642719013
-0.133043243531882
-6.13608292443192
-30.4172335172281
-18.7762954788636
-0.60946203865584
-13.1209239015251
-2.57629809883951
3.55570462915839
14.3730732388838
10.0971577478021
3.31158080068277
11.9352557099236
-3.34596399197567
5.68432605727114
10.6500132094567
-1.25189034191251
5.101471420323
-15.9097708168772
17.9394183176556
-10.3884570649296
8.94583750914644
6.49227477609185
0.538877438846475
15.9592552441116
-0.293915768011623
-1.30114807597885
0.739154621425261
-5.25063008608035
6.52848038859669
6.29349670445397
4.70625802304014
-17.4355620644125
10.9172970450496
-14.5982588082124
12.7434505839066
11.1759045808903
1.40004241971204
9.91135768548258
4.81148500347897
4.90675738720654
-0.972239211004399
10.2841739854109
7.90880892860341
8.58051456098618
7.49864265565878
1.4668501092447
-2.66727110989046
-4.442477776786
-25.7733420236053
-6.25102724127048
-3.21141652038875
3.63905241872037
13.5486861734574
-0.75091322509981
1.7309056213084
5.91597970249766
11.1152913915202
17.0999182069952
13.5107589547512
12.7504085949322
-15.4016002213731
-15.3401677208526
10.2301082195883
-4.75276183701391
-11.6268955377855
1.56196441000381
-7.13324772106485
-3.46024514955265
-15.544692187354
-2.84460608743227
-3.91115153200937
2.74704466392777
3.98063181551654
10.3197275876902
17.01447299188
0.36867560709343
9.12619928377467
-18.3286624316854
5.6177966003329
13.5976741961848
-6.98020329315315
-6.67317096845675
-5.45441886963765
15.6208559429777
-5.22838240182167
17.4061150566719
14.4406986058121
14.0657437351655
6.41147017841028
15.8382863406872
5.80619571399112
-1.97126364314749
3.63984248770244
6.62602300578415
12.1772363521025
4.16296307587606
0.919075707690803
20.6243704341408
-4.29295167330814
2.20121036192458
5.46522127036628
8.75465970121096
10.5990552376816
9.9173495542223
8.48321372151732
-4.92432019266735
6.96032996110548
3.13365136103876
-7.464023815734
0.0497677038649993
-8.85529514915808
-7.25406057303159
-0.584653324577188
-13.5300163083607
-18.7781574690218
3.86834877106486
4.16611434603608
-7.68086860751428
-15.7515783516165
-6.61551084521914
-1.93990130403723
4.41650601707547
5.27866721661121
-3.99720487461443
1.2502881324333
-6.41719437733244
-20.6250830207473
-3.53725572638917
-4.71234464675854
-3.23082590035249
-12.9952143550535
-1.09394478202204
-10.1558399601893
-2.00482448438868
6.14240873301849
9.18413131246187
-2.04023624938165
15.2088519351967
17.1730427979173
-5.07605170763777
-8.24929881991902
-5.08807668810578
-1.46365159239201
12.3272826203792
-8.25680418733917
7.3769862397232
1.42627709959364
0.608124740383967
8.35292465996454
8.59724107260919
10.0380373529247
6.77534177417977
0.496946703181064
6.58447454286647
18.7856493810764
-3.10906430447516
-1.09481208552163
15.5598413666434
6.48724417627525
-4.15654530973457
1.22209363541649
11.6075927019813
11.3399796361697
-0.767800582019452
6.61866093822285
-4.77235392534932
-0.214400252859022
-8.99681489034845
20.7031607307686
3.55397378611928
9.16627149657508
-4.31133118936401
-12.7778673395904
-15.7014171091973
-24.1526881725239
0.760989997070158
-13.3978947652185
-5.70683135456937
8.13815950383389
-3.29053596825172
-18.8322364448575
-7.24799397081734
4.48670625402504
0.397524787960903
5.29252766129917
14.3356571131404
1.02875960627614
2.76026287598075
11.6098501132382
3.34162843425887
1.37509416277853
-6.91294286836116
-24.092708599565
-4.90389541194906
-12.2598462590447
-5.48532817645605
10.2386806968
5.81335063928546
4.35149979792534
3.12203630355365
-4.86677511307008
9.35517208679551
15.6960012338773
5.82592964244592
-19.202959964114
17.4323074807399
9.3386194312107
0.879451750804188
-9.84320675372545
-0.74169218242889
-6.61327396871151
-9.07843439406366
1.5733311997018
17.6512186619709
14.9258297488983
4.09728435837715
9.6986583847471
1.56751047120962
-2.59189633639919
14.4001914457099
-1.38049681147704
-4.09068500610971
10.5004069437083
5.28375293368237
-9.759454255788
-9.507215107788
10.8294447276813
4.70388243626984
11.5330133863128
16.1249999656748
4.00956396265352
16.9770971584987
21.0524330153904
19.1925925819853
5.55272709908602
2.45531225084028
5.48356755366314
-3.74573798676536
-2.56188834109128
-4.69158556547272
-2.90097273546821
-14.5435747701332
-11.6776723855086
-21.1220166759998
-19.1075815601896
-14.539274755219
0.500783359952769
17.0976130587265
-2.35150266618942
-4.29281630633271
26.3793794919351
5.12167334111675
-3.91302866200342
0.124084612578296
16.9375937013411
-8.57422203906276
-4.68206581123762
-13.4688806021396
7.94158233793883
3.82356685258861
11.6716511529546
4.23287425577677
0.162168887472855
17.5717644496753
0.501080522625536
10.8977030132471
9.57597479069582
6.65919273686398
8.5306525085628
0.846278102547984
12.1314022540534
9.08587384599767
-7.37446990919963
-4.12031126556548
5.61590451092977
-0.836843203599041
-12.9596401551895
-7.81167185725085
-4.27740100575424
1.64675930925905
-2.3045470090438
20.990698495403
11.465457637147
22.274259252858
-0.819909640440618
8.06080533278065
10.4216343851034
-2.79613240483661
9.64009929659906
9.95411875309367
-3.31985440096772
14.2701347483906
4.9704832398219
1.5265184239608
-1.27789691354615
7.93542898370209
-4.44220897281987
-11.3522068191018
3.0860340277292
10.6808418762488
-3.41780470208628
-7.89783648955983
-9.73790330988341
-21.4242182651792
-15.8089357940103
-20.0457144012049
-15.3750634915721
-10.5331368082801
-5.31058203577025
-8.39951639037009
0.509433454940891
-4.66141966542139
9.71887746713587
-5.52921467543211
10.5267799251006
15.1096728578015
8.94417234174239
-10.2286145546672
1.70909136139709
1.29801837309439
-8.8129338249381
-7.29183143265637
-0.385140781301676
1.4516095150221
12.1446795823224
1.12885258954678
-0.644938760985164
7.34517160134087
8.31167721419819
14.0276164040741
4.50590502068503
-4.91616275275798
0.00383242251803761
11.8578087234845
16.2337794578741
-5.53796014278551
5.67887292272868
10.0726372951714
7.84417668507098
1.99733519420085
12.2410492524362
7.64668110026419
-6.07472303211356
19.7153145644638
16.2822384700994
-6.34626300889316
12.265088602966
7.26040967062564
-3.18960263185819
3.4770420031159
4.18648425761392
-1.36408998694411
-9.78792723364533
22.4451978735766
4.09918132178256
-9.52663083065684
-0.410522351793331
11.8912061486285
0.387513194986891
-7.8957042194372
-11.9614793984517
10.1733168827721
13.4407838338169
-5.69064676587688
-6.37842365212054
4.87685584109146
-4.08062465771459
-18.2308133133916
-14.5262941970675
-4.34487745303877
-9.96972765768827
-13.01615136162
10.9335056432054
-1.52673062944119
3.49249105607457
3.37665921760334
13.7112049744407
2.6440110655933
1.42139498604957
1.41547583956818
11.6933394444933
6.2580391367272
3.4921021747748
9.37428961762376
8.19134778448131
-7.67817022946917
4.70323147683971
13.8139563323838
11.5760211463505
12.1134188769807
-5.57610258902184
17.3881293510318
5.44351881606821
18.6580606407928
2.84820071897374
6.52314078779867
0.491873451839213
16.919235753986
-10.6958228100266
3.10791086460391
7.08942973105965
0.064497540059957
-3.07519592036626
-5.55334619620504
19.4822633693456
11.0467990156033
12.307993401923
-4.46436102676386
8.25362525876401
7.14028486028929
-2.96358985023242
22.9599115572939
5.25353796623041
-7.54112903132621
8.1905204504518
3.43533017857101
6.35831544598313
8.08692973202987
5.35681671769567
22.1542277598587
8.36702149292509
5.44392583611707
9.67426946532123
12.8006798762957
2.72067380209605
-8.19679712676764
17.6394830199436
1.8445959510004
-15.532185664868
-13.4702752661584
-2.60963114208286
-8.94851226567121
1.00040701166593
-14.5922002807198
1.94541861737593
-18.7337108927563
2.33467396902602
0.722825468039572
11.4009397723612
2.15939031567489
27.2890442549458
2.40327270867442
4.54570428851514
-3.73862950148634
18.432147771383
13.2270287586367
3.71908297306803
6.61412669188069
2.82483284674489
-10.7186551088219
-9.77866452037137
1.56277845433487
14.4377819635195
18.5854863187924
14.1061192907583
17.6113537537294
-1.34053651612852
1.37828645999045
5.02740615003563
30.8863672135981
4.83357209081333
2.05649631889954
11.8463833934477
5.85496362103114
13.6514679009377
7.89101546506068
8.55576605332065
1.09876780576187
13.7598054957864
7.00897158620016
21.188637813739
2.49549375394666
0.705735481950937
0.526983762569303
-7.99276803303628
0.0789538787560744
-7.06958370765072
5.97369974952781
-13.1758714337907
15.0452679020237
5.10670543051013
5.17235496472593
18.6814055326152
-7.73159769028843
15.0393942146332
24.861948602622
22.1419951810369
0.45426371260117
6.71128103581551
-6.33127400999309
9.75420952035504
-1.91674640876528
0.762701508433112
-11.7990688142194
-11.153618207233
3.41133098474606
7.46107361151268
-6.57617947020612
-6.93695355211947
-0.738665147936098
0.114897806005819
3.59043009212981
3.12188314716917
-10.0603346768257
-0.719438857324581
8.63929342874497
15.8602710515061
6.53468871631356
14.0437586671167
8.12840083979066
6.42527084904175
5.39980092034308
-8.72173332159434
4.15025912898276
4.92401791569697
-5.29993168918358
-6.89780219483735
-13.9023676888251
10.4385746373302
0.0668745193728135
7.18592543046781
17.5749579020872
-11.9202937208675
1.08036857308233
7.53603253422779
7.86470828149941
-10.5401721808695
6.66814610679529
14.5746837864519
3.97732346249419
-6.24301445837481
6.90561450575709
7.34048738521695
-2.78598109900561
-2.89673100828514
-2.41124240316517
-3.87173922770369
-16.8818460079148
-5.56389779518736
-18.4297407960621
-3.10291575598804
1.00233718238849
7.92456416953696
4.19273296065619
3.77620976631979
13.8066540041926
13.467790830158
3.97910166246749
12.5104821928645
-6.90502597705985
23.7284792277453
5.21558828518826
1.12213180089478
2.30162549121182
1.8586580470159
-15.0549605465096
7.71959782629422
-1.33448122998289
5.67823594206925
9.47073460534219
-16.4682083264893
-0.198763804053772
-4.37176929005977
0.489748806352892
15.850169229353
8.47027281742224
4.94212324357466
22.7971141147056
1.59741671124146
14.1711914702678
-8.14767602371508
3.61489633807254
22.3995482385879
-6.94619978673675
-6.7249456459751
-0.439955527344926
8.17818356131824
7.62526369890491
8.83876242232139
-2.02164066029618
-3.43865051918176
-3.39426500678086
1.83973930233268
-4.67277023577402
-1.49845037748466
6.17781307110088
9.63436685803053
12.2620785468605
1.45553856008977
-14.4091934481974
9.88794363382133
-10.8234577489436
24.6884070874887
11.3894697024169
4.15428448320587
17.5277385273773
13.8444821471434
5.38812292109119
1.06395452979532
0.0943500315864313
-8.99393324015533
4.06165843553483
-11.7760187822806
-6.87250365031243
-6.89769806633252
-1.00414345799686
-4.50925204293592
13.0420375590935
3.39213751574631
3.40706944762921
17.7022914459744
14.0149434264062
-2.54132317623583
-2.35995506247447
19.1593663134795
-0.30155745451859
9.26791590842604
2.74847058328576
-9.05628280810637
-11.3978032447673
1.02662714471514
9.74276735789699
-22.1329283295895
0.555917804322505
21.3601444401432
9.7022424219943
-0.653240721854447
8.08957615671876
7.51831537899765
9.36888783576401
19.6868668491731
3.69987301359158
-19.9205925646701
-8.16915739203328
-1.28517166569271
-4.84333257539815
-9.54692994058119
-10.7300546324838
-9.87178061943619
-3.54333786411407
11.9804098974126
19.6646272954539
18.0909933596222
5.19094019412822
-0.575659374087065
-5.74166451323122
-14.2779114794565
-2.18807227355422
1.10496233509215
-4.71794167701069
-6.76392052354443
5.52986171907576
4.77227764484519
-2.07483335998456
5.69077518053128
4.30946844434798
-1.47023900857422
1.16379481734834
14.731931864015
-0.711415103805565
4.09081522960229
-11.0662003518576
-8.80595894333343
-8.83181523559213
-9.58684707927956
-4.84236882168059
-4.1426078227236
-2.29595119896654
16.2851592535288
-11.2974490945815
-4.67191281799783
8.13082938040663
8.3296419512226
9.68322843631882
16.9376464707708
17.0162389415868
-1.41756599680614
22.4569632768657
-13.6604834803137
13.0931574933186
-17.0985413916089
-1.02478251355135
2.73957385411527
-8.01752276580733
13.1610468752448
-10.8375877398734
8.43528643317386
8.29863409795018
4.20511043949436
17.0484619345047
13.6730722999913
21.2181631939957
1.73227858275497
12.4122378207799
0.656154735079181
-2.95474772470884
-4.16802076115177
-9.01432107863968
0.408979271618351
5.73778594570585
-3.18328952465337
-3.2480040014137
3.07303029841046
5.93402552096265
15.0505559236979
12.5211917037848
11.9495473906714
20.2452836972818
-0.181237062599015
1.83879207716543
-6.62635770131572
-0.589454863033573
-1.81306470778542
-11.6752800194309
-7.45068140547677
-3.1956920323852
-8.95411400012054
9.26548738787608
1.73113211595087
5.35994209509827
2.54458311130967
17.0485199202538
10.8542848070175
-5.44394844206596
10.9881456630924
6.10300599096065
15.5567724619468
6.47368766932046
-16.6184036717479
-11.7956913177354
-18.2571061425874
0.19596329868416
-8.77604839825516
-4.72970644714799
0.92013976961391
6.13439369931257
22.1180198080184
6.79891733088826
18.0885696579613
8.87745149799356
14.9027324309945
-5.43780017352228
5.53193298088542
12.7415290624439
0.0196984178177807
-4.72082580391776
7.10807849031803
2.97569698474538
10.2415345235061
4.07890280815242
-7.58086210286365
9.6391821469974
10.5861460981803
25.6605506864085
9.71952316220233
17.5468511060058
6.03856626798452
10.0878335799426
9.64693023236888
4.7943020873196
-11.0728732168133
-7.92134679732753
3.17738062344738
-8.53814146046215
-13.3354572392794
-21.0066238125772
4.09603855676915
13.8128403376628
11.1007001904068
-3.72100720835206
3.63194181632233
-1.46872050397119
2.33930709691069
-4.13894329270826
-9.56258220237167
0.445175826727187
-10.3751138722232
-8.76029580017141
-11.3330430248663
0.401314771638411
-7.28845278734689
-1.86461622552209
2.99263208770837
18.6084616143167
1.33702976199331
8.43837375499415
7.7905851455738
8.89979758149367
14.0452582429125
-4.62904621708613
-2.99754198036369
-0.958957391501419
1.85729586307233
3.67951569960096
-3.75286099794222
-12.3155429975186
-7.44355799490273
7.4269221659478
0.788080607340149
3.25487179806751
13.6581637253224
6.30787238692141
1.19209048752787
2.63039384294685
4.10686849174579
-20.5913321504945
7.52027204229961
-20.6689744556099
-9.42294510025422
-6.0842950469138
6.57412959556171
8.08194616430418
14.4675354120563
22.6649634613579
15.7748200338533
-7.47529200842409
-0.208896163217064
23.1288161481301
16.7083685394802
-3.21090102468879
18.418968912096
-4.99164522372703
-0.297515460884378
11.4503577175711
10.9755406416793
16.17080645863
-9.5663087403569
-7.91149545191304
-7.42859661929676
-7.70608539143074
6.90076496969922
11.2533088222802
4.19106717934369
15.2718767840154
7.76995203302771
11.1454575785413
0.245806602951536
-14.1167169087185
-9.16308879902399
-7.52212790285925
-12.4362401318962
-10.6813879267847
-11.5108931252048
-7.36992629066487
-4.68379753843855
2.70137202728176
7.9003843879991
7.32849608860507
16.6087331694973
15.6277801814704
-3.9993326388732
11.9652834709174
1.06477425908362
5.02239303566692
-15.6219272576437
-0.522503592771084
-3.90249902915242
-1.65125761644065
-1.02669404953728
-8.93443519490358
7.62253395938591
-4.92160001183597
18.7487294767058
-2.03467178657456
-2.62497286853391
-8.53747783174358
5.94887927867494
4.88588769223309
3.54212634629542
9.3719951164921
-7.35663854786533
-21.3177279041014
8.83799158332827
-12.6596879992225
15.1594494290806
-4.58656321419462
4.65412657739185
5.86585731026644
-15.5353619989987
-1.00895566618433
7.14936366318163
13.2282729537024
8.5565457302176
4.7928236059197
-2.96357866352476
0.80380875063687
0.0464210069942523
-4.40301085600156
-4.83413227721554
4.95302571043286
-8.29689308650929
-10.4552353408101
-2.35532732049217
17.3844451690524
5.5589860105489
12.9889539108353
4.42761738464416
9.67729497183345
2.00654417784602
18.4854629189813
-4.22392009571654
-14.7360968413434
-0.888238462832545
-11.8240683958814
-10.8788145384152
-8.11190408839578
-10.0808595950547
-1.59161335023271
-9.72242539818694
0.417669855318186
1.29254129412604
7.68820767829788
3.08950690886472
17.014798639513
8.28305707382838
10.2916831478123
-5.75269555174481
4.15386100899648
-4.90781853602641
-11.1224813876996
-7.89444217697338
-3.80893305271377
-12.7423243398593
-8.1374101240091
8.7268736164845
-4.91548920694335
12.7888812881374
2.38167538230706
16.1193089108379
21.4896264362359
1.34157345804277
19.4981508374429
6.54683377571066
11.9615310658366
-0.596063794152853
-1.55849485616678
-7.01694276485374
-13.61888207987
7.95022593195278
-17.9008151855731
5.15216379840662
10.9640795947179
4.06814531187041
4.10323621531312
13.5733799902532
1.80127859379575
6.83546438154155
20.7657429771104
18.6952615866521
-10.8807901532892
0.970476134085584
-4.34376807783342
-6.74713186320046
-17.7198155572994
5.58150135875782
-9.11487542973224
-26.1469909766256
8.28095571556996
-7.09628822515412
2.17082861858541
9.85498552846047
2.70151706303815
19.0342244315208
5.30197465548388
7.68511736641708
-5.44721174941094
3.97238554647675
8.24612297631476
-4.78167709087548
-6.7808337878214
-5.71840519421007
-7.25345882214478
14.9601813387259
8.80028709383463
10.5374916977121
-1.91042018327871
3.4680924415328
7.51419203340772
18.2004026216007
7.13957558666694
-8.49888808367425
-6.07690997253248
-9.75135346409277
-4.33821020063805
-10.0430550883313
-2.2685543026655
-4.57925830722844
-6.85692465520616
14.4802710041493
-0.832904261736967
3.17209309124175
14.035263972021
14.0113911692478
4.5989748707923
-2.75163691078339
6.82180180433046
0.948765955789059
9.02180636521497
-4.46820607950587
-5.86962149183976
-5.98169747499803
-1.67788800418642
-5.97777546582606
1.13038513596095
-6.20690760778075
1.61860604472404
4.44451029238957
-4.85477117838761
-3.2856980103527
13.2387249628013
9.00053350926161
-0.282439483623331
-19.0884846538649
6.03060855477224
18.9215360467283
17.6197971360637
-4.95136312774182
1.73376900796573
-0.810565595088736
-6.37926122113207
4.61233779211735
-6.23440017192154
-6.34042315520878
10.3768113885327
3.22088110744221
3.06752472401953
-7.89986929204694
-0.269779192573689
-5.07572693932893
-10.8320318998607
-2.76093215167198
-4.88017784816296
-5.35681748810824
2.98022755098877
0.347009527289346
-8.95944756381795
-8.57836074924219
11.7302354530055
-2.00518836312137
3.3161059387433
2.69502937396213
5.12519099728326
3.49058832853482
-2.71542395873765
-5.88042288349043
-13.4540840459175
-11.3725185582564
19.4252430249042
-4.81548762119648
-8.0676718484771
-18.7354374004747
-9.14900540958256
0.168350607943309
-0.0607055704545232
15.9963689987792
9.30460403112569
20.4545552679003
6.59858537385317
9.07049003348263
7.81045062403651
-0.401013353730159
-3.2235786026618
-6.37679159063124
-19.744347955821
-8.64550519675963
2.25670141650335
1.35713899536974
-9.19701549340883
0.510222954774236
4.35555558768693
6.07762568731377
7.96347920284421
14.1128678323321
-5.43381760541908
7.29798918737897
12.2504077653183
23.8133410853557
6.08205349228293
7.57371309847853
11.0320636240536
-1.47268599614249
-11.9134048878759
-15.219225243943
-9.82289142408962
2.04415815762851
9.19831674915836
6.58844633725176
11.8969190599373
15.0470873293574
7.12350169421173
14.3159525726142
0.313353268031472
1.31488174849655
-6.51739392145887
-6.64043482111227
-7.55999501227378
4.03260818428287
-4.21001373267035
-2.12599876721355
19.7640138558496
7.47714555643507
-1.71039701093118
6.00354658609253
-0.153472655715476
21.0846560167742
16.8554975730737
-0.3353816213309
14.4948247511276
-0.102721715565494
0.980883119162738
11.235994713478
1.21444701667691
-0.141910447922673
-13.7309098334914
-27.7502379284115
4.1657822729524
1.01793269217353
-0.394638101118326
-12.4719777181542
11.6950099877286
20.8329535564431
15.2869166502186
6.4984185727472
-5.27814728367277
-13.7235004059462
-26.0545692345673
-7.32688260771294
0.498806893104881
-11.4452373245837
5.50623133760734
-19.6818217325063
-12.6958872092626
-3.8354144995142
0.0763650260815523
13.3952176751553
15.444668028743
11.8250112007047
-6.3355267167463
2.24704129946586
8.31504383669768
28.1507523407886
-15.3655348494023
13.4463000561713
-3.65536109060872
-0.316392958617098
10.7089872693153
4.87276159203513
-3.21666159163934
7.86734036302445
13.4805444153863
-14.1304201257132
-5.12599988688048
-6.05005811160061
-0.872095488761337
1.11347484547177
-7.63478478545982
-2.44081742545872
15.4132884571093
-3.536170179204
4.55131915433395
-0.0491619857351981
-3.59976187470921
-6.80425566691854
4.59843703539925
18.9439146990798
8.92391410995356
19.143458842013
1.50859678323377
31.1836198452217
11.325187084706
12.6435507223055
20.8739931789159
-2.91831111987451
6.33305154578004
-1.25419221643647
-18.7911986416836
-12.440180607036
0.188296118295288
-1.4362984326562
-9.99253852996619
8.39267050634184
19.4401202285094
-6.08282260020028
14.0913307478338
12.5288552319713
-7.80735893063575
-2.22751735356859
4.26116986457302
7.49925520618473
-1.73486124135199
7.69603663792842
-1.89015457319786
-13.7233396173558
-3.47371492560055
-0.320770468857281
-5.8625158282641
-12.4510379669459
7.15799115238858
14.3807613288861
1.64499636157908
10.1512696706001
4.96978313697091
10.46629860567
12.9689057382834
-2.99103278260714
15.6476473975207
9.8148682727051
2.10012454450882
0.236687904701508
-14.8637510339017
0.672617272644354
0.306234273254763
-5.51672595497484
1.43523003964588
-10.8439089140862
14.2866086677093
19.0209025985194
17.8639503916204
5.64219956013028
14.2549487879499
21.8863237478323
17.9339462056643
10.5593905023267
13.4706274950471
-2.79358567264458
-5.09006755129029
-1.62856225128927
3.10248776294187
-2.56784424700238
0.268506197640715
11.0746945991886
13.7967443655568
11.6027463482995
15.7416863531982
8.52110610833198
-0.780057275512011
12.8508986375592
4.32092524092243
1.89386938755544
2.93703685712184
-15.046148694933
0.908961824580977
-2.13999362135858
2.98624939021808
11.1954674304097
4.49618671910679
13.1241419738492
8.83457666348844
10.3604745639904
6.3548406153929
-1.65185612702853
-0.156108937923746
4.62369812969052
10.3340904260474
9.97925205650245
-9.04343979636023
-5.14049546995423
0.66822765121475
-4.86716283539917
1.93841284148038
-13.5740673777581
1.6080548071885
7.18636326466347
-6.05831460182384
12.3720216217971
8.45907197798258
4.89190238486526
16.1878755874709
1.70782517909517
13.1017729592268
10.7894467531818
1.77682533074802
19.5301178226365
11.0399768040382
10.1102431303893
-9.00106201350835
-8.98148744732182
0.839862888573959
-2.09453351151028
-4.16968354047811
11.9310629151701
18.5215389840352
-0.084234029153587
-3.76600219960156
14.8199543574906
1.90704032837615
9.83108678723632
7.12604527847621
18.5663215474213
16.756991934387
0.744203932136384
-5.47477863812103
-4.50897404129215
-5.99579237909953
14.7362565001438
14.084824457729
14.3003194589434
-3.39073729014983
-6.75388329735307
15.2059978171303
9.24209874119129
14.6310254981254
-17.0351458287534
0.399820086427554
-5.87301361544164
-5.81726744668084
-12.3598097337911
0.777866126374117
-12.2651819016911
-1.48399430519322
9.42414039976286
9.79327878029898
7.31428225305682
18.9662823939075
6.47803658653721
-1.7512624620348
13.58361271867
7.296319171644
4.10705762927705
-2.05457242929995
15.4124710025797
1.53937192846387
8.598081266209
7.22040781935809
0.906630832517004
2.43263536558488
2.87992196665872
14.6002256135297
-17.7576808437785
13.4154772805283
0.241062487214238
2.70762606142789
8.85180426898447
9.33574864795998
-0.586032251738644
6.43908921887142
-8.95859998302002
6.48144380428487
-7.4057857684482
17.2688728555644
1.4094512907776
5.12849268341942
-1.89623319300845
10.151101638021
2.41623493311828
6.73259155288055
4.57840093561067
-0.351072474335434
6.88800069118475
-0.836623933769168
20.6265086755283
11.5401662931815
13.8644169001001
2.16198833336961
9.6888991188565
-8.78975604873538
3.60076935488423
1.71217170291417
11.3689105913014
14.2784565947915
14.7949491564449
16.7945810774985
3.61440358500019
23.0703983043958
18.8510599769596
-7.75033788579537
7.7126374007042
12.1844004263062
12.4117096988785
2.37576508024565
-8.92266307185217
-6.03502913452591
-24.7904800460781
-13.4966464040711
-1.86938493979614
23.9873266432334
10.4826586000788
2.44924607047831
4.78817406482579
13.4415182616126
10.0286235221171
8.68517636864344
7.33790825064592
1.6845404275125
15.5530793518467
25.4444674593825
-8.11445485475407
12.1793738711747
-6.10674175105204
-9.16979835409209
-0.0863379913567837
1.67632775778602
11.1204537625434
-9.13904886554187
3.12900306946191
1.70943406944143
7.27189317571195
17.5149971099454
9.57003183677897
15.1626189306472
-6.64572076121906
4.4663916737664
-10.9642109624994
8.04176455443435
4.21565115391226
12.9254362928533
15.8731402072672
9.59565543627055
17.8745056146222
18.2969439684978
3.32616238788981
0.75633014841685
6.99262598845602
11.5311407958092
-0.587090680186621
-5.8624909257242
-0.768129615769848
15.6831962117182
-5.52909408090986
5.10034603383205
-11.2141936538292
1.16406199458308
-16.064272718023
-1.20623846405899
12.8570661951963
-0.887752922136379
2.54978599057748
6.53695432951369
2.72080648609248
12.0934089797087
0.50125894173823
8.83071424192671
8.533395848073
-6.58476263250868
-14.855600771964
-11.6034513350978
-12.1543919850315
-7.33379485972037
15.5402498626336
1.0071752161183
12.5470945910164
12.6615841071145
14.6409389144489
4.97795031773416
-5.65598827570032
4.68981444994824
15.2720449573286
5.94444488796096
17.0796733044135
7.65721856620618
-7.66191194280887
-5.99835406277897
9.83863149229252
-9.84875287284289
-5.95951780309896
-15.822977519724
-2.4488202028079
-2.62371645264968
-2.42309062755819
-4.81251695577539
0.44055751853259
0.59850343456579
13.0987775191379
14.731296123112
14.7470305488271
-11.40330665065
-3.10549818541205
14.3382471964471
-7.07766753182374
1.74387175514895
-6.99495747203111
1.0187255631317
-7.36077600186737
-14.6944879797168
10.8334498100454
14.6427712582933
12.8054492742532
14.7542008323201
-1.29442907060326
4.3748255100525
-5.83696801167405
4.044164475602
12.8298950226541
9.87571289361955
-6.30807567730115
-6.97149885727413
0.631019366578991
-3.46055410285645
-0.720144984590866
9.27177739038134
2.62633626872544
-1.58052769315583
-6.33786193761741
25.4517280385435
13.8585703337749
16.4930247464324
7.09486599105488
3.13548493392808
-9.91279110835081
-5.14533346824308
-4.79142533036413
-4.94859466074036
1.73078216044716
2.99408311205422
7.42214783833085
0.681530129880833
-3.95855500564924
25.7415439614735
14.3233919978268
1.84201386437522
2.42327373066753
8.04837348731661
4.12957626671818
1.23967991865382
-8.36543377832105
3.20979097020842
2.26667833566239
5.66525092087411
-7.15480171741323
-8.91206424027437
-9.56425745256217
-9.40794087330396
-1.00052890589372
8.6303782523786
17.9244228697455
2.40087267679181
20.4360224802231
-4.0750117900983
7.59562268347627
5.69112838898135
4.76366232656264
-5.42908063209736
-6.73141675586902
6.98784335720069
-9.60821676834335
-9.85729296853867
-4.89324546721761
-3.09888422229056
2.07736182389613
16.245730382654
8.05364818486054
0.641414193512424
7.75349159083238
-7.50382483539816
4.94973742381327
13.0593823966815
10.8939598776684
-9.45971281913453
6.85712103107598
-2.44016844554615
5.9332656834303
11.6799467686362
0.683660978608655
11.2311645000362
5.20441071723156
20.7698790812117
-18.0017875454488
-5.990208176722
7.83454602210791
19.941871873454
13.9366811542261
-6.86478248938209
4.57974831071674
-3.42771132685392
-11.7388642443099
5.34083440956394
-0.345613552353476
8.42758942879718
-4.05929587279606
-11.405078393456
2.91249836654187
9.82272860385399
-4.49482633021548
9.0573537045426
14.5228736226895
-7.18087155798406
-12.4864186423207
8.05877615159542
7.00760518436345
18.6471916589652
-0.0793343729536252
-1.00310447877282
-1.54266587877648
-4.70672851469516
-11.5596956959956
2.6421214812393
1.17440380057799
-2.97475358711106
-12.3724372447145
-3.75816284442866
1.36429986058079
2.49130763391587
4.57214771661923
7.5035537480208
7.12919568171237
-3.66741171046787
-2.19187767068336
12.8870066156384
-20.9362104339063
9.94501137947122
-12.8004852207243
-0.984560393952112
-9.84874071229346
3.119985709453
7.13604150184882
1.19266281825817
-3.10104581253744
3.56875482480361
4.47134441997812
4.4620412399503
14.3222443794969
11.6174695313939
9.00501462938312
-2.82850618109542
7.78812417411175
6.91395625597845
5.0200105476144
0.736031124787754
11.2001749380607
18.5427197916823
7.51646759858944
5.34823934699086
14.735937604195
-2.61372624969272
3.43444569146237
-15.9540806485455
5.66793336968446
10.2090219702816
18.0552287206195
-14.5372830464394
-29.7493746831072
-22.6959552158001
-2.19098686937709
-9.63647413486023
0.823319216504558
-0.51432481270832
14.4365313676458
10.2015108928631
-13.9449764600587
10.8638498807699
-5.41468203982989
-0.76703689702196
-2.58860100923228
10.1773787824835
3.39846714407683
1.78373768012396
-0.112431890430399
-8.32346428823363
-21.8647731328646
-8.61445116715605
-0.737626494345562
-2.75662529117529
1.00502081529797
-19.2716886893156
7.8904417624495
17.0554872861162
9.19878872031454
4.90035339064462
-8.69181123992096
21.9849713005685
4.74259571499761
-4.90865236810269
9.90433475421941
-7.91111309345748
1.58347545244444
-10.6736200579885
-12.607832615
-1.40833340018306
15.8740106740119
11.8687117578052
-14.8247894532395
3.16746821376871
18.9679984682972
6.02383084766031
1.16910980347661
20.6103675813954
9.4828290519082
12.9974467979499
-0.590446266427879
23.7620417943709
-1.33952622837214
-0.919109698552081
18.9205173013492
13.1176040515333
12.9337198271572
4.05632684271386
2.68561013591757
-15.4830914718855
10.2453268572184
3.44516600690174
3.91754181530551
-5.27932523850251
-8.67884180640278
-13.8783766177914
-9.50054053811155
-5.42352248235501
-1.88831473443291
6.76502687678145
-14.2348568567949
-0.641453808075814
-8.57160194210292
-8.859071694134
4.83269320975328
10.1334497221206
-0.331991214913496
-10.6056159910937
9.06249741232606
8.77660913909019
12.3576979646742
7.34549279808298
5.77470325050254
-17.0208894987071
-15.6513105457433
-7.32370216335109
-16.6072749497403
-9.08286039106362
-19.7084477343403
-8.37396611315364
9.99436897523949
3.19640686642675
-2.02279845972526
1.92454810317519
6.93682443601905
-0.651936198881421
-5.50283871147461
-7.09667664928422
-13.4530189695889
-14.011603144444
-1.88319218845313
3.15202091903529
-9.70042910487331
-15.3285817602696
22.2412216670373
-5.86850592099436
13.22015140367
20.1544883503233
-1.25656537747608
10.3976902684496
2.28867479595403
5.45500730737869
12.9753598351636
14.2329030965133
8.55367393313032
11.629442875284
-1.55561608230363
-2.54977071085983
11.1058946225653
14.9011104992202
16.5364037077546
6.0642069784436
-5.21624516051368
24.8730191262205
17.9412286876033
9.3268273698902
10.1728694592917
-2.5706326723511
-17.8020109271383
2.88824894785053
-8.91812909833314
-12.0920109330743
-8.56218987766447
-7.14103659506412
-20.8644266104081
-10.7326374378215
1.13242037015606
8.34198806647189
6.1242801341898
-12.0698111207618
6.02964504130685
14.753503865692
2.5579912501559
15.3445976734385
5.8030738479076
17.1925984616463
1.1261209008903
-1.57607920755322
-14.7211715080612
-6.71704599097732
-22.7817644956484
2.55151491238354
-11.3002252082839
-3.81625344677943
-2.29513661242882
10.9811793335873
6.55020028744082
1.7231094600699
8.1573470282572
-11.284986621317
23.6388940524565
3.02796893112227
-4.71150670753324
-15.8703750290407
4.83156920656632
-5.7970805329473
-20.9048159295006
24.6212462915543
-8.71984033772926
-6.72285517101669
2.18695463065616
-4.45811411657451
8.0225996690587
8.39776122390604
16.6666930908158
2.97260446175002
-3.06247962585458
13.7092349524826
-17.7791624129397
-8.68464859159445
3.61251383870673
-9.24614605600263
-3.25727306659087
0.888060035223919
0.186498450224805
5.1102196127911
11.0270383070655
9.24079464030009
21.3616312955603
5.42234364898067
-13.4237062398981
-4.81283989314787
10.7995678275197
1.91718651839607
-7.2041969810244
-23.4583721820926
1.09342608121216
-7.57949861178087
-13.6232166237653
-12.9722804465597
-14.0498054401814
2.04726456344665
-11.7536991810809
9.92337689473868
-5.23839467770277
2.36677498133329
10.6251539350425
15.9329961685822
2.21125766292954
12.3899550171817
0.588683973446667
16.7658152596335
-14.8167681759814
-2.45582090426249
-2.20010468864888
-3.33162563483319
-6.29721856437454
3.6839016211005
-11.3907393280202
14.7765061820319
6.3358549244806
17.3868656871308
4.78321202615631
-7.09844213820281
16.5860700774539
-0.0304974628137278
-5.11204966054413
-16.9936521727085
3.83128198969845
-13.7090490447305
9.03172797831314
0.86872543125968
-8.03828223272218
-19.6172780867716
-7.33112135273048
8.25183454512377
7.93302305108483
10.6904342262273
-2.53012691389488
-5.27479183959094
-8.35402240261821
10.2914573664729
7.24409778918816
-2.90557852420655
-13.0493797385284
7.62388624749402
1.48944122997821
-10.7095259846715
7.62324671183469
3.51232932499085
8.55564522908294
1.70180497522735
2.38110971902065
-5.23963534617734
-9.45053240089499
2.02466792623653
23.1088125948849
-18.5219351389031
-13.5035742153107
-11.3455567746186
-8.46365318483207
8.09634562936263
-9.85461859756377
-11.1546890115965
-11.41985019707
-0.108738464825225
2.31044358841419
-4.55969765988151
4.08588454886099
7.28246686347615
15.1985922204215
17.4640970549631
1.60889737827654
14.7625009936179
-4.67911896562574
2.84600903733674
6.5255839321878
-19.0580360524344
-17.1028715106322
-4.37832911778749
-0.880300233235766
8.80250829567415
16.1732766818067
2.17445192246281
13.5527020467173
29.6181959599366
-1.4990018098582
8.09455423166476
13.4695544557733
8.44819016679805
2.7742382731082
-15.5026692921327
-11.0867190606699
2.37697969877475
-2.20881328821287
-7.9872713379495
-1.48835297645319
23.5089741424166
13.5079840532073
10.9067054142461
3.54115435386224
20.86309884341
-0.22593805500952
11.1192000858958
5.31894828102653
5.17930170662991
9.61504314551122
12.1726516205411
-2.97895734944196
-2.81284759261388
-11.3273526734823
-4.89530396920438
7.77151968937099
18.0818346097313
10.857080842213
-0.0202986884818674
-0.732114515249862
15.9967030141599
20.3045257666665
2.07789570578794
-1.78500068324878
-7.12154775829058
15.5811241544149
-4.98988307341856
-8.72021514135696
13.7575396551734
6.33183640079355
4.48705139233088
12.6800304977798
1.59654521841467
10.9023328931017
-7.34582435642145
10.9233983146373
10.7609926007489
-1.32755811702473
4.55411124219036
-0.718212489460242
7.24260550728263
8.18880592740822
-20.507978102429
-15.5750950942043
3.50291743722401
-23.3053740192966
-6.03396207637094
-3.84356476254217
-16.1907949811166
-26.9591884605735
8.15834700571502
10.3952821102258
6.73947900489699
14.4576673609637
7.72569651632096
-5.08090179576619
2.48232893658273
-12.3249783658032
-5.50746975590412
-13.5046760284109
-11.4907926491579
2.77485877687715
-14.1758458976786
-13.4033763133942
9.12444947005501
16.3854531662585
23.5186192993472
3.12628569294332
2.59133099067697
-0.48717677962378
15.7206072205447
8.35578213017529
0.937153199203055
-1.10921410450808
-9.20911079930617
-23.8551726899858
-12.6021117207973
-11.3354339641394
-12.5583765223448
-0.113144578034905
-1.12683273845005
-3.11149555648069
-1.08956289176149
13.1920522355458
-9.06415515095471
3.91167705933397
-8.7796882115703
6.38203985485344
-10.4496871825869
-6.9573582481317
-8.2176641777963
3.43288638630335
-0.181127269857979
0.539929887437628
-0.341670075776803
-3.97420625690698
4.7293833492951
18.6567133131352
1.60386847489028
15.8642622791065
6.44194761646984
0.109476533488142
4.6872313117981
6.32513421305647
24.1427365270374
-6.10931079796144
5.47624299630594
1.53018413890258
-16.3525650616064
-11.1953604624064
-9.8494020244848
-24.083693055674
-0.188551596596637
4.48224669200359
-10.1815970797682
6.18937991540664
8.20755085239225
13.864774040594
10.4220138725183
10.1589753834633
-15.321384490097
-4.40397857835134
-11.7800862963744
-15.5675498263332
-9.45725087217859
-10.1348071461855
0.917274344419268
7.58125544077077
0.306597051344172
10.8793391599222
-2.61190428005717
17.9259849588636
5.31129672608541
22.6291731735566
-6.86292478621256
2.66998036048936
-7.48176305675577
-19.3850066502926
-3.89921199283912
0.567340019979044
-12.3196362038898
-16.1546299857438
8.5520122496289
-0.00792471582840676
1.19775376347293
3.05378930615037
8.07219484686539
20.1025498799536
-2.60048192236865
8.27602274862538
-7.73112863843693
-9.87055336042881
5.71390648156679
-10.2972517622353
-24.1843584645454
-6.50099769464706
-7.92055404996524
13.2749211571137
6.79047332880361
13.0199070498469
5.48660493736727
-5.9361182440335
12.7552082374816
-0.239668152475737
15.2071180457662
-4.23107371822833
4.8432243653809
-2.22826777410285
11.5786105225613
16.3389064219674
14.7665875508969
12.116317069355
-4.23928369038555
-12.518719325564
-2.65180508343429
-5.98332109421969
0.263926536107252
0.218071774389682
9.44605502767289
8.86099576033561
14.8151751383734
21.8045507232295
10.5584717966424
12.4516985677292
-5.5674467274855
-8.25842003672263
-1.54685533264307
-4.49034998932269
-1.67508438000627
-9.49352178619158
-3.42646737596621
-4.95233341543401
-3.12330468042798
20.9160622259171
14.5589098457473
9.19344366134892
-0.447765020392713
13.4333786260642
2.43149780315259
-2.43073181715119
-5.40833513431342
-0.543931533288821
-3.55709474595747
-4.97063358555205
-14.4036633348395
-7.44985166873
-7.92214028484077
5.05497318205536
-3.66378640823512
17.3639363686525
13.6678696129399
7.05409798003201
4.24945040659259
11.5590817287147
3.41846906243691
3.06983912958737
-2.33725975361939
0.820976111605932
-13.2823095664737
0.865248023856938
6.43147711712022
15.5260359827905
6.36186261379595
0.515473417396742
13.6825444478229
6.33627406645482
2.19586571401461
-0.932829096850336
4.21502167972168
2.68943921310464
-7.31323068813025
16.0490255399381
5.6822565274089
10.5565878161936
-9.07273710030664
-4.33054906012776
17.7713662550685
-2.05305279016232
-9.3634475814565
-4.36905977426097
-7.0690838609842
4.81793037174812
8.68135266404535
1.91748490126886
-5.7727712870141
24.1248843771283
11.4099071533214
25.5527916687516
4.31434763238798
1.74693077043091
-11.591043939575
-1.6319089059816
-7.64177318834246
-20.6304385194305
1.32311193420097
-6.38904741654629
12.2787263324422
13.5636561980091
11.2775153732836
6.30392374729744
22.8051645390779
15.8247202717409
6.67051561688296
5.38354598509864
4.32068420095163
-11.81497391544
-3.0680552800636
-12.193261755765
-12.2091965797429
-2.18551266261353
-14.1357914867056
-2.06900225759005
-2.64970780383351
-2.50570549416014
1.07869596424993
0.361988054066871
14.7219833680039
-4.52593578346182
13.2372190641938
4.72623952443937
4.26290638278467
-1.91530035032019
-2.16641941274169
-4.04589290984925
18.3988158200152
-4.39861227231646
11.6756817316105
11.7497357380812
4.04655213151044
-0.789083222380769
9.88240371853543
7.7359732493118
11.5321677318856
5.56937081762438
1.33015077588187
13.3112272001736
-12.3220396576088
8.49180319459466
9.64662415888606
-17.6415954991574
-13.5150381694121
-9.86290743737247
3.67199866147166
-0.911554687997524
-17.8266758859342
1.7671495031659
-3.75265356548948
-3.56912761553902
0.0231623723144434
-4.77680669915491
21.5529651986587
0.201073938829654
-6.37860064545441
6.20487850217132
-7.50238492962642
-7.76745756696168
-2.00319922814843
3.10725439354062
6.13203944488136
-9.80649908243577
20.9564617311568
17.2062909364019
17.8558483596146
24.0308267465685
-9.22046581279164
25.2301428182064
4.12005660774798
-19.8711121429474
11.6195068327563
-10.8920583006931
-8.08522224813096
-13.043767175098
-5.85666916250537
-0.555405303641947
-17.7670014875411
2.6087822070476
0.770552435710544
-3.41647573903946
-2.12752939619187
-15.2347193250629
-6.26556419221318
1.63185739792797
11.210163755676
12.4450481159234
3.07479215193366
-1.13625990854354
10.0228739832321
1.2666731160172
-7.51052214070627
1.39695705224069
8.99526700153122
10.4026996588842
8.16405140883871
6.11657752781252
-6.3092743277897
-5.04396483745225
15.8671471850594
-10.0147923591876
-7.00522565848869
2.81682452762943
-0.992957450630349
-29.4555693162366
-7.95025682580668
-1.08233560835396
-8.94432693949773
-24.720686329586
-2.74992541302614
-17.9912355437769
-19.3331075446802
-11.8260527392259
-5.69466719161732
6.7657302503729
0.48199590599861
9.06493218337313
-13.2667378670623
-8.87764123715858
4.05772420246119
2.09286978712248
16.1967417874702
12.302252181815
9.93310324723655
-3.62166065681589
2.13123851867137
8.71876370978524
16.6855201770322
27.6579080850791
-10.9550152860432
19.071511535406
9.25488775956758
6.01985019820357
7.9294102677303
10.181699973513
-17.9684604775689
-2.69178941981994
-22.3960485423657
-2.4228072348086
0.401633492740566
-3.66221625682542
6.26302825453141
6.14524432650342
-13.1101367610375
11.2766971895962
15.5325889401539
3.18207438440982
10.7862639280819
5.14777616709712
1.7884824137586
-9.5784297191962
-18.057900708536
-3.94611829511876
3.34141967819783
-0.979250091135716
16.7409667078076
25.768657050183
6.65243181002068
2.25933620052852
14.345391577712
11.886487503265
2.18637518700136
16.9005159280827
9.90127580822
17.2251077855641
3.58686246576645
13.3281920010424
9.25356483217273
-3.39497659492826
-0.699402034535771
-19.9330284010332
-17.9363597561308
-14.0628601518365
-2.06487904581338
-12.1126778343697
6.40685856004455
-9.3988473548488
-12.3815474661837
-10.3330355093232
0.732021307487393
16.8506858515455
13.0908586852645
-1.96392299406315
11.1886119779129
12.9437438917555
12.493278508362
8.84340191456758
0.247495406869567
-6.6818681455351
8.12246760392594
3.04289177679846
18.0698467476675
14.9773792790341
6.51107656844476
-11.6607982601427
-13.4752984982163
-21.1693672726659
0.973633038440285
-8.28334158180015
-3.80296789096364
-0.409464376508162
-1.1368949942414
-15.2123230041952
6.5430191538946
-11.3870499970136
-16.715670954119
-1.98853261110759
11.1261379300117
19.1517383175221
11.3328500015977
8.11148671140834
19.1324373231293
4.13982200731357
4.07757215772772
-17.5545780595358
2.96196987994885
4.62678002334271
10.452904080577
14.7389477186941
12.9703628845045
1.86998022294146
16.2046879063749
12.174241163502
5.62992676217671
-4.22241734384304
11.6298179702179
3.49381776584173
-6.51057919865188
2.3299058642548
16.0947133386367
-8.48436971877315
-3.67352800638294
-9.66407559140218
-3.95519891084371
-11.0916691394249
-14.5919037452373
-0.0552866906542624
-4.0901541202185
4.67493314533169
-11.236946704001
-3.9216539997476
-5.25608076869461
4.10949777140412
-4.66654615074403
6.67071036931058
-6.19928668576102
-3.89426655454042
-8.70143114777449
-2.61147016170187
15.8049766347377
1.69584439320206
-1.39188363371301
10.4609014314414
0.275822532073631
2.91491389757278
16.4565606101424
-5.01665380864854
5.07884231485143
-5.23017306463678
-7.4172644827859
-6.14198610381488
-4.84918023000336
-10.6527671435949
1.69206652814275
-11.1737382339126
2.9840016082898
-1.78467973026345
-11.1448151497419
-3.85139489026008
10.8384902949459
2.81197382161376
11.8461008141022
16.1653718302305
-12.1021215260195
5.8521295937737
3.96517519304961
19.6220253777019
5.4497218062488
8.9321584783876
-0.538060013669436
2.1386959029609
-8.25466811159071
20.3370299756532
1.35689098276337
18.8014634466422
-2.96503044997923
4.78257436963295
0.907778186674073
-0.878429835352755
-5.51094616170399
-5.77583852255044
3.07162241278839
-0.0127099627670715
-1.49717620665687
0.00581192762379601
4.56691011301798
-0.324056233426582
-12.7575513249317
-14.3499605073785
1.06116238643381
9.95839167761548
3.15650038359753
-3.86681606653386
-8.67964226787421
-6.03564721448573
18.3896200149294
5.39209946049331
1.39622937879536
-1.74749568542087
1.87319187978064
-15.1766881829564
7.96071220882906
2.48428178653941
-3.28524737885394
6.90358983617947
25.4618815527766
-1.24810289367923
7.5474376944371
5.53903007570864
0.664006551306742
10.9427644405693
12.2999241719129
-0.185912578165531
8.30770019943602
0.256152010912901
-15.5844024653358
-23.7243275025576
-4.19108068722356
9.08754344231415
4.9114410637476
-11.3746809052566
-20.9622146526101
-9.60032135397394
-1.70807188352736
17.432538446308
1.1994983843118
13.9838298083084
5.96789414100455
9.8278570277173
6.06042723735387
-7.94237732772787
-8.7824693262458
2.94528857144134
5.52568193326971
11.9704356236175
11.3004123282957
7.69276460137188
7.58926608787972
12.6117966797658
0.249843288827239
18.5438827581787
-0.219061461894788
31.3853330021076
1.60409309104513
11.3870965810238
-8.52867062574724
-14.5365008970019
-6.58386379476962
8.87109473953426
-0.91543844021357
10.4264370442269
-8.54004325226827
-21.4666531471786
-2.24317499993066
-13.1425084115832
-3.28324712228226
2.59753393204351
10.7764307897253
0.0681681685255038
0.968028029105138
13.6681255098918
3.14582904784125
-2.9596215338946
-13.2597760689917
6.02517287616035
-8.79226631852454
-5.2395330738263
-2.71236873227744
15.8324996973579
9.75847354180233
2.43268224515494
-14.8029451709925
1.58449713166484
-2.5344118526924
15.6135896237899
22.7473206336662
9.58302881104471
-10.3155675052807
4.69666366404376
0.281051084798035
8.08506716650738
-1.21892578446809
9.1610597514509
6.37818004475039
1.7716331964157
-3.70489837928822
14.1245820839043
8.57432664491789
3.02030281543846
5.81249560648289
10.5620809315452
0.469792491672287
-8.12337863737413
5.41051521628783
15.2077426826467
10.845971783517
-1.30994416246508
-2.16134413230576
5.63477673557507
3.73166675577998
13.5587791609752
0.235684968489169
4.58049946525925
17.7717366202674
6.46047787578421
-2.39482532273227
12.3381988807298
-3.84399422482247
4.928428013812
1.41384709784366
-3.54982769312761
-10.5105351944466
-2.36888438405988
1.09996549133491
-1.87569375486621
-13.0401496342755
-8.24380467886396
-7.69593562324625
-12.0594304501353
-7.80547915222952
6.26479881027059
0.592581305990413
11.6080003040997
8.69365489247176
14.155934555105
-3.82528564999923
7.2532858663832
17.6692554665492
2.9674617378448
4.35650715611569
8.41806400442736
3.38275945783706
16.2606903835519
12.3075052267088
11.1970549467871
6.2474461986351
7.39116121263569
0.722424108136641
-0.519921757314194
10.1164774139472
-4.40584007733672
5.07621532040003
-11.9759506000394
-2.58189465054223
-10.8428177684969
-1.03338352515526
3.93876825863928
17.7571077237468
1.64183980775146
3.45832645681024
9.30813750212512
19.0035387971421
7.06953154258578
10.939137629767
-2.44870711084916
11.6420881421093
1.58109701580573
0.549419916921418
9.28201414865336
-2.02601668293975
-9.45010896692532
12.165786284797
5.40505955954824
18.447644907445
7.03347976497927
19.4911991273222
7.53697027585817
14.1700758489952
0.650528651843147
0.37974219612753
-10.9176143141932
-1.1191530783254
-6.01023786853665
-8.17713461665832
3.39690468668831
-7.27489293070896
-14.1172483906446
3.00707555398995
16.24624156979
-1.71805914669517
-8.0132275184491
13.984439261768
21.5799801714741
7.9232895650573
16.5531735605369
5.97513036938403
19.7171489245846
0.808676636519106
8.47742158718958
10.8685802819459
11.2077486355147
-0.965377531452368
-2.0647008193608
0.491420040601619
8.15534249754735
10.5376504323242
17.0131682308231
-2.86616181222897
15.3480663223878
1.74191772724086
-5.94634833468669
4.04110895375905
-7.04737246086233
-8.89971890167609
-9.62701600219578
-5.20759775698748
-12.8190844935579
15.5262919578321
-16.2309858147458
-13.7468682604457
0.0174708460088002
-3.58463106766499
-1.47722509631846
-16.7877268837814
7.48498456236934
7.52067166237153
8.814769539407
10.142385537482
9.00991938252949
10.2288139608801
-2.52333999758524
13.5124554407905
15.0330016360406
9.7654621211015
14.6857122790783
-6.79347349610307
20.6289268162825
-0.831691656044409
2.93234871914919
0.836665697266643
3.34614243829807
1.23284040316635
9.12483455421158
1.05684306596752
12.1544249148113
-8.6339494706066
1.23198533763403
-28.7617710855574
-6.53644176655701
-1.89481547451798
-16.6882516510349
14.1500562144166
3.15160372828631
-3.55651999768525
4.66675338719922
12.8175638914313
9.83353323209854
4.11225912782552
0.0568970770139225
7.28853073290082
7.59135433132129
-9.00427938333175
-7.55449147063669
6.11070571018181
0.259598428978057
-6.59913488556819
-5.59271963079806
0.854310275776277
3.44093073932407
7.30731939557344
9.28905231229571
16.8344402000847
2.55017999661805
3.23578447628408
-6.30532952119775
-5.87724660030149
-16.7802856347953
-11.168529255676
0.14431386390546
-11.20945203705
5.69322611071663
0.593517461584715
-8.01242025855064
6.57365176157389
1.77829218538644
17.1073052644741
6.90991271390069
13.890822890613
-3.73770594553872
10.9351386981193
16.5537848195756
27.6726953710165
3.727861365336
0.270605609910142
-5.56223978298502
-8.49267153332108
-8.36633395769995
-8.44188470360077
7.54370490286473
8.95395598367553
3.37889870198061
15.5884592446416
11.0517330982866
18.0534199293778
20.0195285470031
8.20719859220189
-4.42685398148189
-15.6950712046199
0.824674378711965
8.07115258930649
2.93835255470336
-19.6491784259197
-5.24852368457912
-14.571886569816
-16.2605244671014
-14.5663598715042
-6.21762609082478
-7.96294498457299
10.725985072509
12.4355619586331
12.1181800071402
-4.96692310220119
25.8433543539363
-2.08772421551976
8.64900698316651
3.76244495897787
10.786495013312
-0.153104603302226
0.922723872014619
-5.33987195389861
1.44641353645234
14.129823812972
20.0846597226766
9.85641205901883
-5.88938023777925
-6.51121914795991
8.51032206973401
9.02074658667243
-14.6555797071967
-15.4520227914113
-12.6396776405852
-4.99213204264858
-6.11616586354001
-17.7495133762002
-5.7617292408918
-5.30870809124888
-3.33804111625385
-6.04265290376016
-11.4569223825129
12.5340637491566
14.0799211208277
-1.83221320963613
3.09838718312556
-4.39131699142486
11.7617788423117
20.5098175056697
7.01098922861917
-7.32223819472261
-11.6760644980804
10.4486034054056
3.01476122326522
-5.57728737813561
-0.23417714759841
-4.63934598242901
5.28228866595191
12.3876417681461
3.20538475656629
0.688732675122926
13.0745177480778
1.34572498759895
-4.56543254983109
-11.720670809985
15.2471303388925
-9.77397684018361
11.4301930280738
-0.651732460539349
-6.10151795050532
-18.2594401515017
5.31533507757351
-7.72864930082934
-8.19215661916221
0.520889313962565
2.91567489645452
12.0720382653468
-6.78365387902661
7.37061529709119
15.5795458840084
20.9711160121429
7.33866349436686
14.1625956049315
19.5929855588717
-13.3714489011936
-20.792431922836
3.17810914738203
-3.24652524635037
0.464915240286908
1.83431876440791
9.90980891639429
6.90388556236381
0.214687230489973
-1.82243475376695
-9.2163421619284
6.24648216487573
6.93096737700947
5.65253490534412
-0.185027723002107
-10.9804223432872
-10.4586728161471
-0.296341659582588
-1.38653403381921
-7.57032165860639
-10.7476612302002
-2.67410885136499
-0.39137006219899
8.86608894254464
5.80821408166955
4.53733302208587
7.10270970353669
8.78830436433229
12.1508614732848
1.45833455810011
-3.06982033813889
-11.0422603518895
-3.35278374639742
-27.0128358397977
-5.62578886323327
-13.0697563842667
-5.19290597583421
14.2977299910115
11.0302937076169
7.76850522829385
10.8345937182283
-1.03713053137052
-17.8442221271446
6.51182930905239
-13.6767897798699
1.19582732566232
1.40530730394629
10.9190205781508
16.3528169582963
-20.3545368256962
-13.3133610413181
1.07265561235184
-1.89065786485441
3.21369416554952
11.864160595526
-5.04881051760233
3.80809221933168
-10.4371725570843
4.67242817794095
20.4059815280378
19.140733988436
13.4931088270513
-6.48286650381311
10.4147122410148
-5.90143606812776
18.2077458917157
26.2199750496545
6.51640088208172
11.2131704407408
11.0629907976212
15.4239222650673
3.62846520497756
4.13453839604627
15.0127005377714
6.610185376904
-2.23190730612292
3.47434509799452
-4.36628179574933
-1.92232484830786
-13.4400164243486
1.81447468233833
-12.6935409448376
-13.5947597189114
-3.98993869626949
12.2043563741243
3.23585447179598
8.60710860102742
13.2812968778392
23.17994847235
-4.44326578209555
3.00025413921038
15.5139241922907
11.4997946154418
6.47025319715717
-8.68591404305918
6.32720553162683
-10.5270483422372
-2.64799649570423
-16.1645559206685
-18.4403456113547
-2.74507649958952
6.89226857373218
4.75482600757315
-5.56955820588654
10.9029960519399
-4.01014243188364
16.6263767310704
-10.2733859308316
-23.548074453309
18.6016430715169
-1.62722682266275
4.95858330888735
6.65143035500233
9.03263800347795
5.14250183105857
-17.1803530770396
15.1720174626247
1.66353519765619
-6.5731427947378
16.6932073557947
9.07745793481143
3.57949929331233
16.8107261900917
17.2947790607042
15.0507096109909
0.337214587771958
12.165918309037
-0.459300062861051
14.9765051973542
12.0868571353825
1.05580604628485
1.18355304721864
12.8680768509034
16.6818215282127
-8.55285447911244
5.90428355402976
9.01839777171487
-1.25585311763556
-15.3832834297579
3.38258346292355
-4.16847281950746
-7.37528402186214
-14.2246959165465
-17.3822638345423
9.38002855280902
-16.4525327409376
-7.00586790830493
-9.60626615666751
-7.58992478789137
10.804630346973
4.6019632767159
0.673349167942356
14.2347441264366
19.1864381508537
10.1426315856591
-1.40219770433337
-9.07986159728669
-9.6997119450555
-3.35380526881669
-13.8425592723123
-0.528899013426555
-10.3605845490064
-10.4331455389756
0.93672256107991
-11.9739031489759
2.04717186674289
5.24864904222928
7.24205366839657
-0.601491509205152
-1.13537807091766
9.65689584550201
16.8828190949646
10.2936919646409
5.27155944823031
0.0970618557266627
-8.28345212589585
-4.7758621316843
3.12505439596343
10.7177937584627
-6.10675498507137
20.1390587302823
4.90805069784331
-4.19353103647163
4.67833527882401
6.29953236713253
6.02740478758277
12.1427717474981
10.0146826093914
9.52138639190786
8.79262473992217
-5.67340979523628
3.5043813042211
9.65508693826924
-5.3477113796987
-2.38690334088245
9.13976049814681
-19.9721630740368
15.4369947796938
3.75152198044212
0.216646891173343
15.3275606581352
11.7331100288008
12.6893580322947
-0.192675334101672
-4.06595869117113
-7.24426120601305
-4.5572594299472
-13.4256522381053
4.05582428501402
-1.09136006985382
18.9655265424733
20.7445238607963
22.9096138452612
11.5307413773556
14.58428050943
9.2080747074517
10.193313605247
10.6229213715255
4.00992253407783
29.0334966399768
-5.76172366428159
3.44457531851541
-8.48393601923024
-7.57783130000154
-24.1732506097978
-4.59972195960798
6.99055370914204
-6.54961466907436
4.79380556611737
8.32184315955145
-2.7697163027184
10.5805503711916
16.4959708094973
-8.05608798409551
8.58324828566601
14.3023553625242
12.6403554889979
6.77144457090356
10.3808184765974
1.9403274396877
-14.6320428338794
3.225217894109
6.44939005946054
3.38881899898256
17.3499927610929
10.1738396047751
18.8309894775037
19.573067793495
-20.6860284684074
4.80032423499818
11.2636359900197
-7.8270823480492
-5.40247423812856
1.82803676654422
10.2794374643242
-6.58135734144847
18.4929496270902
-3.68898950954991
3.18439279679655
-3.16289440674943
3.56075775396999
15.4511660091456
10.3798468134735
22.0730568084872
14.0664577185928
-0.616465892182977
15.2509726739846
14.6738813117687
-4.42509967744062
3.96695970634017
-11.9852345725262
-1.99585363291054
-5.39539120507786
3.6418805765758
8.60166285429159
6.68326743244578
11.4717566532054
15.37758896221
27.9690660625367
11.9019230945792
4.78075912034125
22.7035833645802
3.10493919981658
-9.78174464969543
3.86081099983951
-0.370282012680992
-28.0165047321936
-29.1014920366405
1.77492981418259
-18.1199005461177
-9.08140957406112
5.01307950688788
-7.9750964568641
-5.43089287285673
13.8245200870081
-2.85502862727266
8.28801905005593
4.5734764652595
7.13360842081263
7.16880481280535
0.0969220777141206
-7.53752080895244
2.91950090118529
-6.24691163098582
10.9114315730175
8.90583345638487
0.717348836241993
4.23534723605462
4.15528337194552
7.84634663736215
13.5922095956602
6.4703342270457
18.5724255405441
21.0207337807691
9.67483528911021
2.28751624219757
5.0948299784216
13.4863261063004
-14.2387527996116
-5.94075887876821
7.63064311928379
-1.538483860097
5.63088323641006
2.84952612885667
-4.0796379924355
4.16845852012684
8.66776479931847
13.0889182603246
-2.35302665029099
0.316746727344992
9.46446188203437
25.5215514032593
17.1060764506
7.42961157645765
4.25159184353148
-20.9742576330808
-5.08851804100515
-5.4013895922746
7.33726062342834
16.7889736689477
5.63939370953127
13.0689036997218
0.327959606455113
11.9206561871163
14.8945032976791
9.15361997062788
-14.6776031881238
-13.3799146254694
4.90774815761055
-7.32020454300856
-18.5588960705672
-12.8347851908967
-16.6845970929218
-6.16019234636486
-6.10589592724823
-11.8823831343187
-9.28988733513292
-13.9752676245866
8.48467852065681
0.896921039693801
16.7989592018052
16.410111056894
5.997634001074
13.1554362874192
-1.25669423110766
8.03260867398036
22.9227901798611
-6.70913496611813
15.7626858213972
20.8612819845563
7.70270934087018
-6.03168053111468
10.1460265100197
14.4180284254395
6.81552256638398
2.07555720604431
18.7282711743845
12.5075699869492
16.4003666341168
-5.5547832743989
-8.24470582643379
-18.3204998881561
12.1694458951831
-22.4353534444669
-8.80680640156461
-6.61499916223568
-16.1830714488224
-7.18336162564619
-10.2708726656458
9.73693685226938
8.99649736502447
8.48402439403183
3.72640453325047
-1.27732877632366
17.17283452468
7.23652262466045
-0.322977320883947
-1.0415809209549
12.818507028023
5.02670203770248
-0.55718517898848
4.00276273464331
1.38453760991545
10.024669680421
2.62896831293596
8.36538789297819
0.0125171509472692
12.6562976933691
30.2942634446845
3.15409007953269
10.6496041083329
-2.28548299956676
-8.12530136434644
-13.1250809333717
7.00479781544108
-3.13425843377219
-12.4482431049338
-12.6518088025556
-29.6825656607742
-9.95972771867045
2.27445266899561
0.409873489414562
-2.05103490069061
1.93881896807964
5.5454468157276
10.7082264708414
11.415881395912
6.85225446858308
20.8856441997357
17.3992090490225
7.00121425887648
9.13072971448525
-3.03477745127579
-8.52659786424975
7.64448907742682
18.3681027515063
8.70289963922332
16.4068285687402
17.1875262303606
4.95219568472766
-4.25031547268809
8.44567320444159
5.34878770238739
0.80532140313945
7.13259458387466
-10.1890584836697
-17.6952532961588
-12.0369720812513
1.85340065493727
-8.41361326568575
-8.05102321554669
3.95022912551126
-8.52498885117774
1.03454428310151
-5.37986019414874
12.3384697734514
10.8910519856125
-0.588231765885913
12.1468489752533
6.69986713501132
9.21146154122415
14.2006039598701
6.5723549904298
-0.0199908390587047
10.7957848381429
7.61682891192298
15.7031744798608
13.5285192393157
0.943596092298826
2.30928753505559
13.2784208226836
12.7683974572048
13.9294259497343
19.423278059072
11.4972107151765
-7.08793062654643
-11.3959803143527
-5.66381718834515
-10.0623214968324
-28.8205918460538
-14.1918674406496
-6.36690372817566
-16.0892867578042
-8.05750129449978
-13.6932391955889
-12.5859336892961
-12.207963197122
-0.698531480142399
-3.65476145521637
8.63458656861022
9.39084629650493
20.181449129648
3.93329425230766
14.7907676940511
8.48487060635739
8.74796872147057
11.3663743343273
15.0029944216769
9.04955484450056
2.63770222132207
-8.6503130060067
18.6957120446029
4.318341069653
2.76512337722887
5.72220206509637
3.43274345931607
12.3374996188264
9.30566527309642
10.4196780459757
-6.18590231728555
-7.38073860773793
-5.78210994210683
-23.5000318300915
-5.17028798708105
-5.95847141509978
-1.79432323480394
-9.50501587507425
1.55627058674253
-1.47081062778387
-0.0463493192805982
5.9816489524724
-5.27172415155106
-7.04768140547847
3.62353008576512
15.1380557484612
5.74833460072688
8.30227420281493
-4.30296187520262
6.90402021276366
-3.3728384920462
4.89087034934502
8.03028709173763
12.0103082174759
4.77828744288936
10.7094611593562
19.3314595845359
-2.96168909057013
-2.94041567637883
4.38822039649153
-2.77406863547461
-19.4695088331088
-9.88266009230873
-5.41585352399077
-2.80252661573196
10.3086848023472
-16.7833880737811
-4.96391702994231
-0.146932465527075
1.36852188820729
-7.88695180845666
-7.43641101019926
2.2575565988361
5.96411509853858
10.6757026256471
3.74185827441927
12.9929498361304
0.369936587874605
12.976399138507
7.87381562751648
13.6015103027087
2.12872142283717
10.7748683500063
11.8617874918381
-6.84090713880303
4.28541115606015
2.50445577373976
-1.29133201220729
-3.82076117808916
-1.25998577286162
8.69269007599922
5.78922543480793
2.09708857045188
6.60243263471893
6.8582331118429
9.76648208847395
-10.4824034886964
-3.12085618864868
-19.8307849802438
3.74808546529899
-7.30474815625107
-15.6494951001516
-10.6567882605165
6.97697031983182
20.7478767003169
3.20970974389672
19.2361433309232
9.24475390780788
17.1338917573219
7.84776005952142
16.2040962937162
9.60340943239374
7.54439227990703
12.9037736223156
12.7028562148748
6.58793905208489
19.9845332180583
5.7132785550232
12.5002399921652
-1.40977588882725
13.4234287637539
-2.99506124295091
9.04039901348706
7.57238157903533
-3.53939705037409
-5.56399237659812
-3.66769833422467
5.79612685677765
-4.70335084148573
-13.1305146652784
5.22858827429508
7.36660982223373
-7.21062775904149
-2.17324856445219
-4.99269985081763
-9.48721995652286
-7.26732894602274
-9.29535657797778
-4.26739858002137
15.2504959872083
-6.73295823685275
-3.27504480395447
2.94752137021352
9.57078034137342
7.81338697087623
12.6077004445719
17.6421153264719
22.9845461328057
-14.6882081753242
4.21824574191025
10.7071396587811
2.67335358760505
-8.12646638529614
-1.2720469396954
4.67672865779861
5.91192462682254
8.41781179014925
-4.95932157059153
5.94975647543525
-15.9709021121613
-8.45568857456639
-7.93290516632181
-10.3107807188734
-7.5281846122129
-4.66504764324576
-5.42295095787419
-14.0101512362866
3.33249203599975
-4.14126467045207
11.5593382894892
2.00315154176729
-1.4010811129483
-7.73291404962777
9.533780851426
18.080381225796
13.7323410879882
19.0106325902376
9.30827435676921
-2.3312361369877
4.26736847923129
4.27629206927366
1.58089255524085
8.09509802209464
14.2437401478571
17.4844504840899
23.9825542660379
1.00038411038538
0.478055316695325
2.84364688809021
29.7842431207464
-8.95583143189303
11.4242957956995
2.14691167826305
16.8546193853641
2.92924104019208
-0.3545938349686
-16.6427827817333
9.81939451566383
-18.7057520521715
-14.2489578191183
2.99233339171741
-29.5349586825101
-16.5283823320092
-9.79998685450418
19.7661365869879
17.9849023165013
4.79131417661335
11.0066367910091
0.52153555846658
16.4317553553798
1.26733602033704
7.14441395477072
-2.81878802469108
20.4247073072905
2.87561360085413
-8.45884530018514
-8.61887985058355
5.8663316116293
-1.86578259340961
16.4530905068338
3.63185349105097
7.19237701659697
16.389573547291
-2.94668521632922
-0.32734582572433
-11.015391784643
-10.2479565918481
-10.8288683285193
-9.7139187514062
-6.59337245895321
-14.702870405257
-0.594813036618116
-10.6011375662726
-17.734082079017
-9.32767325534192
9.0749123032685
3.63406788013883
-3.19822414179433
7.63697942696275
5.57142592452989
0.572897192389314
13.3257920488543
11.1061965619756
7.02479739948528
0.696092547945829
-8.72345888163331
7.52449991555492
15.0622459618109
13.6747230369413
7.76921254768288
5.08301078859955
15.1271457806788
1.30305027030906
4.73035607498433
9.47573705516209
9.47341804534399
-3.14493981937389
-4.79589369029505
-2.41517404138403
0.773990074081613
-0.709414674557201
-1.68579122213994
10.3023772855086
-0.848632788611234
1.41739954963408
-20.9015301858256
-4.17309127857164
-7.92318903000558
-11.9745031161613
3.43176349541025
9.70019268358759
3.16851671710796
4.05408965656385
13.9069217574066
3.06266713088783
18.9198324980037
6.58304699006054
15.200037448353
1.76716587854878
7.57678141756592
7.79980549570081
-11.0884036216717
-0.799929368065217
11.3763105959928
9.5471534263513
0.722352359314772
13.5593816468051
2.8471648126164
2.16192836099918
-3.00278238947913
-15.9720096492768
-15.8787084711206
-9.6403028012081
1.07314217023643
-9.40615068804501
3.12304995698353
-12.1410421707789
-3.19716067164626
-0.435132264325285
0.197338858995987
-4.52887828689759
-6.78507843637333
-4.84056284338275
-0.490319059143327
17.8120391657457
-0.179370021156487
14.5450639938284
10.9292040001881
-5.49033693265826
6.18352827766298
-1.81429449423778
15.6398552417107
5.1456333334292
2.29938240196902
3.8505558007388
8.84635182109994
0.352108228739558
12.6493850109362
22.9557417003685
12.4277681554865
-0.807165226809631
0.44231583547991
23.7855441985579
-6.81338537189523
0.488998955666214
-1.57111415100872
9.73991942584826
7.25068629545667
-2.33802457729221
-6.13403582146095
-6.74837534650779
-5.64509671931586
-4.574988836394
-1.61945908754047
-8.80333183383637
16.1434558622214
6.07724808833195
32.7858057226386
18.6373606384222
0.85522234289942
13.1641446002233
17.4082382156727
-0.226486717924438
18.322009877322
-3.93618191222796
17.3631639753508
13.131004400925
7.08056216098494
14.2017997067031
2.73899061168359
12.4277240458378
-1.75234459322676
-7.53123188301596
-14.088004947411
3.70838270899276
5.35578642032982
-3.74473030961371
-14.3447803891897
-11.0860912751314
-0.335272381074221
-2.37733889404645
-1.01626126128133
-15.5373830304265
-5.20762019229229
5.42014885374647
7.02241994478418
1.05269488050381
19.7061466704169
2.79416745647035
9.03286542998658
-7.22754769868942
3.90811470426445
0.490828953719191
12.884156522591
11.1983756302186
3.41064406017074
17.5970089173165
17.1918596338143
10.3457480600185
2.27030698010115
20.5887585273055
5.74309683694962
-4.38662854003242
-5.31081874533635
18.0949639654756
-2.91010141900206
5.49847254840818
14.1722071316378
-5.59897727033076
-1.85483834477076
-13.1518813726654
1.64110700521246
-3.23002432809427
1.0802768490785
9.10969905933518
0.518187841036694
-7.62308565926894
-0.693247916977277
12.9335969243228
9.57345416902752
5.196161799544
6.14565070662634
11.583723779954
9.16151912028567
21.4298347758745
-3.59227008931998
-2.95920037575301
3.36449364121773
1.37950403680179
11.2791706461109
-1.92038174951637
14.067891633368
12.8581242487403
13.4461314437775
18.5008044914508
1.28377612621376
-8.76435633964655
-11.897279335628
1.47190417920084
-14.8056707321845
-20.1433916741767
4.27283121816587
6.91940881676707
11.7408826482448
-14.7031845218236
-7.42736458078373
-12.2760564290449
-6.23173006763842
-18.2071021409367
-5.95438017008318
-1.52925883771548
-5.00947645340289
18.3601220043432
-0.0711653783239754
-1.11608393305159
-6.4103738338152
6.39509604814445
1.52845294093811
-8.92188724215165
6.83249451522665
17.8404608272143
-4.44950355744756
12.4460226676232
3.20123773598937
6.83075905652852
10.1037525822627
7.75541443154677
7.76717801369207
12.0639839682951
2.09374218057662
-8.66541524065299
4.84684575727404
12.8082205919809
-10.84054543395
-12.7126212958272
-6.03520350792249
0.475483743641206
-25.4085548631673
-13.6906765199853
1.09060756714976
-4.66233430063222
6.37390286075256
-8.97946413733668
4.53778315659774
14.0362083726817
6.88943745218204
1.57490992384828
-14.017955834347
-2.30672304771718
-4.51506004542721
9.91538694724684
-6.4785856822363
-3.92990726295957
7.13563310085352
20.4618750736107
16.7423538703322
11.9270255618411
4.812424087856
6.76687220164624
20.8913728388246
16.5324282071594
-2.66745187418864
5.92668541395267
6.08038173905211
-14.2340228492475
11.310796568062
11.9452715028318
-4.93716917601877
-3.1356275368079
-8.8556744835003
-16.0659828962371
-6.67009580899385
4.22895589967741
3.51991533827109
9.31025702424748
22.2382166612899
9.70203987967435
7.66784391045493
6.40370267297446
7.6157046297164
-2.55607986359027
14.6343265409752
-4.65491637507545
-9.95050311785907
4.00276008312956
14.4940787295968
13.5763545077328
2.60125064734666
-2.89407554176694
-15.5075802798728
1.0643201543103
5.34079894364976
12.3992938314145
12.8197739050534
11.7713127657941
0.307780002340342
9.45022255323435
-1.40445316066363
-3.30757916685949
-11.1776574136799
-10.0615820922805
-12.5084879470855
-9.73994069280124
-12.964589085493
-12.9980053260036
2.74084373107405
-0.475875300577593
7.5212744890068
5.98497092847364
1.75206617209358
-6.99883036999321
-7.64874486031106
8.70949202153142
16.6364447762681
-6.31269253072195
-1.9632947341071
10.0487193391383
7.94658834370335
-0.777115991018667
16.2035197112617
9.08286069333118
13.8510281140873
12.2111384313505
10.1259811779657
-2.56232013134782
19.4498055374574
3.37105292178117
11.3210196565106
1.61210292838066
-1.33866512952924
-13.7022319171059
-24.9103107614063
-2.88207923777573
-1.69370026518666
-13.2581385871521
-6.08502315749496
-10.4826011765556
3.53542041195443
-12.348478053149
15.6833786244383
11.7595353935001
16.9583337178425
14.6572284555522
0.583760240011466
5.50777464654873
-6.78758461077266
0.454536098357307
-22.6869848941319
5.06866036721135
9.01143267066919
6.04731205085703
8.80198008193863
-10.8140116784292
2.1155660549165
6.62890685529727
5.60224783506276
7.37191989544478
15.019866295836
12.4231303591925
2.43181109036113
17.6728574575219
-3.60620605534541
-10.6235685583906
-6.32538079428903
-15.5783138884943
-24.4025466228755
4.4630398819433
-13.8275862573655
-1.03071309186708
7.33153228484292
9.56017897033535
-7.48012628579954
0.540709358520608
16.1155512584888
19.1948420133555
0.945628566262215
18.8231846738785
14.0007083108514
6.18766830865434
2.88329402645188
-5.57585676012865
2.52855311140566
11.5760409159538
-2.32109403316035
-4.17354117493041
17.0317855171307
-0.0309273066293396
-2.68132017736806
-9.05018673906097
3.17875985835067
5.54578047173379
18.8802139515833
-2.46592973062774
20.1994024732721
-9.70015144831931
-15.9327522158753
-16.4101189230498
-16.4989938761568
-7.81435071625662
-13.6692476002042
-11.584196728462
-2.98672988494456
-10.0865809684473
-10.7410094327761
-7.29093202742453
14.732938985994
14.5353385822986
6.98510829469136
-1.86520703214844
-9.80189114762095
-14.844149576059
0.0175240352357957
-4.27164438512383
-4.25292648316909
-2.74760083904602
16.1699949788204
15.1368830177102
-5.21761984064898
13.8421676740307
16.1390468364446
4.86276382641543
2.48046929211762
12.8650810705567
10.1136391492731
-11.1293379732265
2.58343653006837
-0.811952806668459
-3.18086683475284
-5.29000096996752
-7.40191536781049
5.24503301207673
2.69973965765576
-2.07269660229792
7.5857991428672
6.51282209901905
9.00186867485758
17.7758900980471
4.92361174031595
6.01126313059081
-12.4172459128484
4.95514452953601
-6.98893975614888
9.21378266557345
-2.82569407102486
-20.7065478277139
-12.099159102968
-5.17164400338519
7.09385761068699
0.979085122331523
6.8699057226967
1.6402196460266
-3.96815129966678
8.21239834406284
10.2760084062161
3.74252053854421
13.4037034948985
4.37450648666171
-2.53937912790508
-3.87172571208889
-9.91453749641793
-18.0665102206265
5.2481047973597
-18.3949326564097
-2.01255983229319
2.11087964120621
-3.87280064844685
-11.0581336463925
3.67688517530643
-2.11398398367959
1.63752486363333
17.3198011936084
-3.70425485128807
-6.69591514922864
0.45966079490045
-15.4415483486555
0.714891558803767
-15.5127064239696
3.00088021000727
2.97710685670747
-3.3552508961843
-15.6301348120379
3.94098731290877
-1.96481771422923
7.50768966012707
6.15129733455573
22.7481406394874
5.09273560025914
0.78590066920178
2.9665922897971
0.361337770019396
-7.19977706376693
-2.82452935148384
-2.49227359708887
-18.8459798777835
2.49795641911606
-0.982563133400575
0.966121309965347
3.26411402818478
3.972867268676
-7.95797392948023
1.43384685908895
-0.0410384934896801
10.2177960954015
16.2880671096969
-3.03853982383112
3.2110919889303
-7.99920342484298
-9.15603930494248
8.2270400644031
-6.47717937420305
-15.9429191646042
1.00127381797046
5.17439348238406
8.58621416461633
0.64090779624796
2.91110017244745
4.46869735529623
17.5121985620404
0.406054492020425
-1.21616215488492
14.5215344404318
14.1504451941784
10.652081139957
10.0910405325791
-8.87947211707428
-6.36836663577339
-4.38906478305518
1.48050277405624
-8.41215407516924
0.042084130743917
-0.743428757419237
-11.3091179979063
-6.61446086501906
-7.1263504759045
6.39987287685108
6.52681613463343
1.98190374139704
-4.0052721330392
-9.17522499919506
7.06856717319804
-5.51069378044838
-15.8164516845453
-2.56108428453603
11.1498002531908
-4.25682591989462
8.08587985061267
-0.738994367415353
1.50121310701568
11.3441743610152
8.43593148117164
-1.85770563807896
1.82444488533732
1.45083791517134
0.236338511639041
5.66719036043173
1.04749050337195
5.16520470777935
-0.540736260435256
2.89272729208726
5.25122254518112
9.21203530304054
8.79174659762533
15.1071739989662
2.83852794409881
8.30563748499848
-2.53625887179807
5.30973677873093
-11.0844319843488
9.77270861486845
-13.1288431817579
-7.14024466556867
-11.9245622264553
-20.8589007594989
-0.267259947088388
8.10055039921452
6.19882085914658
1.99174504241513
-3.09533802018828
1.98165127001087
8.57859270966495
11.9985625748459
15.8614204133678
6.3684946013069
8.83636268155885
0.758108885477468
8.86703807404527
1.66798435483847
-0.321196142223189
-12.5413252515061
5.99593839752916
-17.9430446737554
7.26898388964454
3.25135234083796
-1.09589966717189
-1.55637028834739
-3.52296029734736
1.86638987903456
4.56105762932041
-2.84073059020774
-0.0416215123603214
-2.21379747228303
6.61761876767401
8.61381675469303
-7.92130763918125
-5.36354976427304
-10.2041403642753
-19.7333915531053
3.68841433372868
-6.73390304206218
-10.9198741404154
8.18049534831292
25.6767362397605
5.25262717104046
-2.21024971089264
14.9223355042636
5.23735889681849
4.92630258511575
9.16392575673163
-3.98579853764823
6.61337762725739
1.41138045116594
-0.128993162308487
10.3628411752303
-13.5392134235284
2.55100255319825
-1.84672954508854
12.0163830741485
1.84157082875093
6.83274060578455
9.33734439128156
19.2838879882764
5.65662530721848
-7.30045819612466
-16.2738999497788
-7.90786746182822
-12.3081879534254
8.8304763581941
-15.4260378539992
-15.0185095602249
-12.731191723201
-8.87668578858037
4.38850472249953
10.5692632361004
8.51687051115585
18.7820788580185
9.66501906980681
9.84958474120665
7.74276194257169
-8.13553258556294
-9.9122566366419
-11.9866656424906
12.2518297644118
-5.16122475924411
-9.9830527215609
2.039418896395
0.657707860528645
-1.89182809136802
-1.44405906834613
3.49917217581334
-0.401751427318923
-3.4911352357399
22.2685304568321
9.07099166401404
6.82980152335977
-9.97230875081627
3.45368996067178
2.43158982808987
-1.1770751899742
-9.36481920635703
-4.04582812396395
3.51781719967959
4.68821038396792
6.22412669614954
7.15041895014708
8.19268025491805
8.93371041338906
7.16581680043107
-5.61458147211003
1.2198436246897
12.3256176926002
7.57031846937141
-10.2656817214103
-0.989896673788079
6.96198848940687
11.0992921233103
0.470879979906598
0.298211675506806
14.0700157751974
16.9034865478709
4.81199289136804
11.7604716276971
13.5905526586402
-3.32885541845116
-5.65901538545453
3.88471775015098
-1.03660206607225
-8.85140230223272
-10.7766887206609
-1.70393422884799
-8.95409599738615
-5.09455969180732
-9.59451460333183
-10.0436819918855
-8.31570935908083
-10.2369113876682
-4.88930242916604
-8.88452998936746
-3.9530397100488
-16.1201037297592
2.01933963739766
-15.9971667247245
18.0890896773991
-2.61248825229602
-9.04464601480504
-21.7346309249971
-11.0283416497872
-14.9718653904767
-10.8039534345371
-1.69371250925998
-9.12630914978492
7.4300420360672
1.67330546722912
10.8855807929831
17.4131454521302
10.3931021037651
4.54121535177878
13.9000555365085
12.4444924257831
0.0755443373186124
5.53683731231917
3.1036299062932
-6.66351092833406
-13.7001118433759
-8.02506436020695
-6.99167976122514
7.85807977445783
-2.98131076914127
8.5027741537358
28.2215572297287
-7.48495036472374
10.2827502265244
0.49127482396737
-1.63257121271014
10.2351044079717
-6.7913701175246
-6.75536940327467
11.4237729250661
14.0502193592926
17.0982424819522
20.466358338389
0.771032697715942
1.25043512182604
13.0142821009916
-3.74952517498883
5.56460859730099
12.1025810351345
7.11853727249866
8.56409665879445
6.61692679006742
8.64802749056618
0.531657230588823
-1.0471684961422
2.64044388274993
-9.73679605813265
-7.11151041038518
-5.73378114685048
9.10044241094254
-12.1351693993528
2.91699310625727
12.8518355925353
2.62067785518618
7.51573401564501
18.5973477951258
8.28237094294361
7.87042807115253
22.088471189864
6.38019436010451
4.69668711096678
16.3540786498586
-9.65027614088335
-3.34722973404643
15.9374981542543
4.99594946466766
17.397436840532
13.6399608831133
2.16302371705522
2.654244555001
-2.23342684676507
15.2105239602468
7.85643510210408
4.51711162020289
-1.96295300124041
11.0959028806059
-8.50737180898852
0.035914558680374
-3.84216944054844
-3.43044773900368
7.39855206989359
-3.52229512240396
-2.60787361539738
12.3269512729609
21.3613320253808
11.8848586633044
9.49573100269317
13.1012151167764
19.2758616272654
2.22475082774125
-6.22195691391954
17.811367848298
9.03529831731043
12.0718751059345
23.9091040155537
1.8716053542691
16.5775981515175
2.04766552081132
6.87050128763718
7.85558589630246
-7.50736861444367
7.08433043779255
9.42200249343853
15.4694027919273
6.73326479665295
8.86499982196751
25.0860643283048
-6.8705564723026
-18.4025281279302
-0.444760686734551
-1.18040683925094
1.47188089242693
7.56999686188789
-15.2562643885947
-7.57215818152834
14.5928000954772
8.74057645799773
9.07604393039952
9.9351819623144
13.5880998195767
-10.9172386575167
-0.196137427484339
17.3682650522389
21.2560897706666
-0.175401499258425
8.06361199222901
-1.14284816792332
3.48213379472757
14.3591781186141
10.4521376422329
9.222346323772
2.61914617764394
-1.73284168685236
1.49760783612118
0.322404366806599
-1.50393632679663
-1.40909181615233
14.1745657599111
6.26046178391406
6.49248292727447
4.59648804836935
18.4804402039969
-0.166053926784861
-6.33703591479357
-8.99955191891636
9.62509449177778
-6.76738916954314
7.26134860124716
16.9249538015463
12.3576441937661
14.8916766163277
7.86000447654432
13.3912167842592
10.0791334038904
-3.27515897377697
7.76193205414524
1.29355321619244
17.7556631172818
18.6995217491084
10.4441017310492
8.4943773449848
-11.3955125033602
2.55570585093183
12.5966672586604
15.9438147499536
10.3292828176319
-7.69184025830602
-0.646407730413669
-10.6084485269686
-4.65318937867967
-8.43589553422648
-6.52027290868052
-15.8852623206172
-18.0388131497443
-17.2774548191698
-26.7397068807931
-5.89526471063192
1.35572964661614
-4.435479694246
1.65022124156038
14.6387163447203
4.40694400782069
10.7334692608039
23.3225964839868
12.6221698205845
7.78728775061451
4.48567205151082
24.1281984715936
24.7531128969741
7.72741478527618
-0.515633822803665
-16.9286281409565
3.5370601895686
8.20962705055423
7.31497357951726
1.88058201895902
21.439614416802
27.4393698230495
9.73197443746226
19.2585820707281
6.08995951095102
-4.4105432006648
14.0477382167064
11.6377399803499
2.6983109412688
-2.16634808248872
-6.60881389227685
0.789447706155418
2.95159052016661
13.0358337356478
4.97609730281654
9.80425800072408
5.06821285185586
16.3942478782334
-2.63483284353209
2.84848508979528
4.66860405730138
-3.46785947183078
-3.59708994725016
19.2338436888927
8.27236300671573
0.634944267609532
12.8700967977062
6.41849168771014
-0.766117251819376
10.6712072740171
5.03443591746776
2.09442340071415
21.4998650346212
22.7621647968348
6.29583792988297
-22.5231651285836
-4.28484619082847
-3.39312351257573
-4.8242149681644
3.53948768875121
-10.8880006477276
0.880969366496142
-3.07351640195607
-7.18294261707874
0.262763407445794
-4.73242774635675
-1.04177148368576
-4.12663207320118
-1.05038459842156
6.30588196860383
2.97337649132479
10.7033674357733
9.46032693246748
-4.52553222695004
6.64449804579573
18.8689311455367
7.64775946632343
0.0905676856579642
-5.01228166668597
-7.68687438770195
3.82690917636507
9.71286972646466
-6.09384113358233
4.90824265549086
0.615088004326395
0.814850007103434
13.9331826677644
20.350957247056
3.83735206535307
6.76328606477031
3.81250735406966
-0.0527659015784407
-21.9361708710364
11.0631685444556
11.6184384745935
-3.53144284181775
9.50074889901797
7.80926087102818
-0.400448159907955
5.45228206110401
1.68101070973198
20.7385999487396
-10.6466458519386
-2.52947189580463
1.99698582091818
0.734112665221556
11.4026675870018
9.19199591158682
3.43328372217628
-7.61482707992474
18.6267529728092
16.8910333528436
5.14109143524243
-3.07504186914098
23.7436072060701
11.2677917677871
2.75957966852047
-8.22169868881921
-2.2683177307754
8.14712275228532
1.39038562781065
-16.048503670411
-8.2909078995542
-0.922425851954314
-10.5915680479748
-3.54697098718321
-17.3778551396191
-13.2690154828087
-10.4561656986321
9.18988748282562
-5.2207329777877
0.482424969077828
10.8091780569335
3.65376511153741
10.5626696272687
10.9863482177426
5.93580745609636
3.85723288452265
-0.396093744619292
-0.150901496972515
0.400470661048272
7.01614112775628
10.9684808596966
5.92650300191197
12.6358703113891
6.35843188749303
6.91927983788182
-10.807452280459
0.838242963213652
3.0241887591013
15.3608588016292
4.80817487092804
14.2815323918912
15.3601294577373
7.01054735831505
-0.405079385374884
4.31668094593457
-9.45318123629812
12.0496776455786
7.22127223673499
16.8639118612849
8.14431312110589
-1.26703519870685
3.34156832563911
18.550412518249
-3.12216414726484
-14.9695968246588
-0.0461431759911948
-19.3437728294426
-3.34144073407503
-10.0745379224481
-4.47902739415663
-7.90937422782604
-8.72024199036949
17.4943404579725
12.8558018848531
2.75409505353704
27.8924878262078
14.2335365201833
1.68247318279893
3.96130127617989
-3.59849774971265
3.79331530250464
16.8964057851576
2.61463448038813
3.38644012373984
-33.8245756823816
-1.66547446898713
-3.72891506777868
-13.3250285715039
-2.68452834644789
2.48287808003908
4.08804701258624
5.29423786248615
2.65193160616309
22.3611731615349
21.835669786084
3.84482388078357
22.623349980226
-9.29135982709684
-1.87573124978911
0.0820371219438418
6.85465681567275
6.18236406243137
-1.13448104150447
-2.97565889908181
-0.0628555865674572
6.57474369770207
4.21475352425407
4.27853362335893
14.212607807846
9.4704471049996
11.8675901868264
-1.74258031604502
4.54137361300872
20.1369727743842
-11.0782614214696
10.7643222544593
-5.47840751484027
-10.4575202196325
-12.5168451965462
-2.09241542457259
3.62342390797591
6.58354074674765
18.3165265337074
13.6198820578253
12.3527963292845
9.16239821274228
2.59042198998462
7.56924685009394
0.670489070279617
-9.64343984562747
10.9395556481522
1.77825273086743
3.35598205824892
-4.53821642169675
7.89799192242592
-5.82014564928054
15.1531926771764
12.606156652805
8.95422983598559
13.5792361096261
-1.91054365803516
7.35404307182211
-4.21959036341383
-5.98846650544391
-8.71543415934705
-8.19172318191547
8.89703187387083
2.60220051474769
-2.00759775816531
-17.2165417435025
-7.33297076465162
-2.60700329166917
-10.7547764962833
-3.69052084729384
-4.92675530497523
3.52345652461228
13.2204791547787
24.1747918467614
8.48278395129371
5.19579536968319
-13.9294018168726
-5.18088569632814
-9.45238817760708
25.1253376342748
-2.61220812634053
-3.8409353791649
11.4907995612399
4.22198827549512
11.2364013447515
0.827272229525488
11.0882146901678
16.7437765935128
20.1719064673913
5.94501956467343
-4.3298512389833
-1.48422941183421
-7.42979410611911
-13.0319284385554
-11.2332013694156
1.60801253040338
9.46053847500772
-16.4100418693267
-11.4389138093354
4.88329336209869
8.25581296268242
-11.0266430150397
0.15776004856893
1.85756584168396
7.32135680572347
6.20494925847479
14.8321572802688
-6.038465531921
14.5535969546627
1.70711364670822
-3.390369637107
-13.2944948533504
-8.10222893467798
-10.0509174717466
-3.16685204298163
5.45342262631531
18.8973203958986
10.4480118813948
8.55970880333939
10.609070696135
9.17672059963636
8.60499856713942
3.86807454665964
3.23499975030908
-8.60418741579663
-9.25164182974274
-9.99958299413296
-10.4747458725462
-7.12432188067477
-6.08040580711026
1.24524798335091
11.6764450617017
14.5405840312124
12.5127833536142
12.7610690542878
-2.73119230885185
15.0659133988336
2.69117080494986
12.6996663478268
-1.21142066508625
-3.68819428191681
6.81837255390573
3.41012951246239
-17.1242653460918
3.06551269671828
5.21256742119229
10.9131956730758
9.05737070184138
6.54581421691053
20.9430185442131
17.3505327611047
23.6206655408566
9.82793271283611
-8.7453737797085
-0.150395644826152
-2.34308407086195
-12.4037156228407
-6.14537129125517
2.45761198169617
3.76446589963296
-9.42261374500307
-19.463083511976
-7.75075863081622
3.87296918834017
-7.23069389889989
0.41641713954393
11.8654697449296
7.13788335689368
-18.1447217914122
-4.93254377645541
-5.01848210072485
3.78345034561099
-13.3765418405516
-4.29020676271145
-12.2991757025686
-8.21655726565484
-12.296512066949
-4.57168861012101
-2.59830060109264
14.6967200641351
4.63068480129234
21.0574550511444
0.8746563968092
10.6979031747029
19.5263058528316
18.073104614089
-11.1452599894915
9.41232655234444
-8.98553044374964
-18.5243658638472
-3.14208831041248
-8.09060990271242
-1.3147568404042
16.7730373288023
1.88100560673418
-9.60177679641452
0.808726681088306
6.18127857218917
4.52180663400468
2.75949260344857
11.9903564026008
3.48520019640119
20.5603388205537
-8.68330001568563
-1.65959589264328
-5.20898432998715
3.5906836935529
-4.10199598094792
-8.92461756585158
5.18876860602634
-24.0131959959405
-0.457526578262493
5.83206390542683
14.0166648683519
26.9962955948672
12.4403861029465
4.09357825042621
-4.63758456408585
10.1808373064119
-7.00085420571217
-3.04507358058682
2.37066679253577
9.2800331369907
-17.7613609113282
-14.4579391477109
-2.2189910970094
-8.6602653710981
0.595591206526479
33.6049815663044
10.6256804226611
5.16912269486188
-2.34701260798314
1.0798305543641
-0.460044125287411
-10.2199322102887
8.67791616578622
-10.806488603568
-2.80089062286661
2.81949650277152
1.29772113836007
4.1989658830105
10.9049078370952
-6.27883258291382
4.4405012070687
4.07159642655059
16.3233747127361
10.1513736391065
23.8390091300849
12.1997845958015
-0.847422198045669
-7.80168237831348
-7.03731810829286
-11.9039806810685
-8.11992376056837
4.95505171924713
-11.5510657492131
-7.41543798232392
20.2291592351926
10.4498195896626
9.55546958276975
-1.87600658380335
8.84136429852928
16.7891433649381
16.2950970795141
14.5040794233999
8.57717061966687
19.2596850744703
21.2764995319529
14.3530271773501
2.07185379824577
-1.72680302375014
-16.748475535751
-16.2437840914405
-3.93578600604015
-11.373463596653
18.3345005896546
6.74853866746292
27.9686660240283
-12.5205188584339
12.0040189394825
-9.95534511624064
0.581454154974006
-0.878673492298009
-5.30688251653763
-13.3850373680089
-14.3037297896997
-10.1398665820258
-14.4654551530475
-4.77143566655343
-10.0210691265513
-18.6054210507878
3.23978240974901
5.07424627994465
22.721857493588
11.3167683232649
5.00116558506474
16.8274999802151
5.48242409084603
8.05953908773429
-12.2473725103589
3.28056680329917
-12.446770369863
-6.26111258423812
-16.2255202638608
9.47149521325265
11.3896877745145
4.20438499615311
13.7317592308377
3.15991753000647
4.14409088685614
1.3139159620133
9.69801064250258
-14.525118318391
8.78206907563347
-15.7357990362458
-5.38273007903105
2.18051251750795
11.2532067632165
-12.983393477319
-7.77452643154465
1.24360684560526
9.59667911609817
11.3155224857261
18.2193023869292
6.08609947051872
16.703732490608
16.4916070362497
6.76472428727327
12.3583281669588
22.0739621332437
5.01877344873164
-15.1357877948903
-0.215736341503913
-12.1584638259973
-9.84002744693267
-2.58323040984246
-14.6458115191028
9.65640867023198
4.87013820634448
2.94160922914015
11.570438161698
-4.33733829767616
7.86537339874828
4.64250446913492
13.8790129072995
-2.47946327717626
-18.2661624687492
9.82954546579073
-19.8292227280556
-11.0139517666419
14.6440375772754
-9.70283996572218
-5.85547389023389
-4.1587545070973
1.46416667133461
-9.22252008738516
3.78357894783759
0.0834144972758331
0.789563398075426
2.27631552338939
-5.09995448474652
6.84349142491103
1.58325836495248
-11.4494918942395
-4.1341404044874
-2.27238374813762
12.8223971857078
-14.1774750521712
-8.3071542466139
8.83279634520064
-7.38667807342996
3.63785806211497
2.67378333472209
5.54190649270095
-1.24706734188944
7.70535188572461
6.1372615081931
2.7425772480941
-1.61410114322459
3.58204870086255
-12.8273807918586
-6.84445225092844
-14.9772797458489
-12.8968135628003
15.5967067002797
0.988696024611783
4.57278760338479
-18.7346994622711
1.05125319656659
8.31705557996446
18.3027305573097
10.0627018724522
2.8936537798114
14.3795952878329
-4.53222113711141
2.51516082695023
13.3607262388253
-10.2256832726801
-13.7220604915966
-7.06322133854708
-17.1026598800637
-11.9231534132381
-12.8747072403631
0.179287507840155
8.86621074220749
-1.90500571317441
9.23418587354875
12.9528349300325
11.2806688511507
16.0190063879932
-19.3326148551483
-3.02174362505265
0.913410403002423
-20.6100584591574
-15.1905100753279
-9.62776807246936
-4.91609363259087
-12.3354941945705
6.93273114566453
8.6210396854101
8.70423791678637
4.63336005763417
0.817944580410369
8.15514324336667
5.56255483886252
-16.841219791737
2.36866457039097
-10.9428876695659
-18.7818312336823
6.57842900105535
-8.54986672534735
-11.5961715747813
11.7957139389751
18.6573638394845
15.9614290523648
2.78141555033673
1.37749325792033
14.2549445127108
15.5443487247751
10.9323225525375
14.0673241221551
12.8772589399419
8.45084015265175
2.70138075357723
-6.61069089768202
3.54698117415629
-9.81903160056991
10.6402823337171
6.53985286826541
-13.7809356843694
0.192411591037845
-3.76347634304767
6.9281800339601
0.0344891135154146
18.7280451962751
2.48349885651188
19.0258421253593
1.51571507850963
4.86587307799625
-4.18099296904973
0.831468791311626
-1.3527254213375
-3.90238636526357
-4.35113136019264
-13.0253101900885
-0.47525490875195
-8.79006876795948
19.8492754182518
22.094953980441
8.13378087838947
0.759847446756896
10.7411856355017
8.31268588452605
15.5989555561594
-9.50931525306111
10.2854684954568
-2.47567742660036
-14.6514677887886
9.44533354469622
1.22875849994424
1.16151746931097
10.2348739988528
11.1246177991479
20.9731307446164
1.80873063828125
7.77187749718215
3.20033884717166
11.5842960884425
-6.48402450188351
11.5683848506121
-18.9120122503695
4.96168863834263
-9.8535137429025
-13.4103217941999
-2.48694774642353
-17.8936513286136
-4.48246746219457
-1.05778695357014
14.0252375960571
5.05080562226702
16.0537490117387
9.03080393976619
-1.1968779965686
9.8981442690759
-3.37926725844746
13.0045655742828
-5.42618312904339
5.69527848578119
-3.34455309596749
-1.26048865284544
0.224833607620586
-6.61856010467935
-8.82427659159412
-11.7977440159755
-4.89692665374362
-1.03094187977416
9.19330444612541
11.3773733204167
-1.19735216327191
1.53221419891051
3.94094048300156
-2.96604882415866
15.5129314695747
-0.901576051574097
13.5335810430802
-22.0048853996198
-5.53401634319391
-1.19395446224415
-2.74706336310814
4.01159220668583
-12.859727777543
0.0995072745220709
4.97199188589751
-3.25902980314678
12.7075197432955
17.1954551369518
6.14752665869665
-5.58362035299082
-0.291204337055215
1.24791872691473
-5.3345013517234
-2.83224182733045
1.09595467888278
9.28168984706817
5.41203403271321
13.5213894100168
4.34947740010684
16.2052681478178
8.31684212206731
5.6443883888663
3.86187041079844
4.98349078921786
10.8437464510207
21.4228106134914
2.50787630726238
-5.3659660262142
-14.5762468448199
-12.1434805913274
-20.4663933201304
-19.913864874904
-11.4813658400072
1.88379245091211
-1.25673008128908
-9.09699292379148
13.1816178467942
2.16147733743686
-9.25167954414149
8.43329870410666
17.2256664863751
4.76240819675238
-3.40632739945689
6.41201841841432
-1.45874585452852
0.974035555268441
-23.7845724027211
-1.83111290208374
1.20437959978715
2.18349111312702
-15.6612467802307
5.13163847354277
0.0763714485605282
2.52191079151711
2.48902489998232
12.6321845045882
17.8201599755034
-5.56623788417513
9.75607068630221
-6.06799924061187
5.18614787956502
-6.13118007286409
-6.29039415805062
-5.25395152678723
-9.22919106963917
-2.09933656542854
-19.891379654325
-0.956338341940025
1.41793933071609
14.8788843831758
2.68780393623049
17.8918131027265
3.64180443982956
1.0297085544419
11.8470838889843
17.0486118222511
-5.99553407985786
1.74592883068608
24.715829037868
-5.51483356490416
10.4585545596328
11.2677058021078
-15.5878144885105
10.4735416154448
16.3389959224359
15.5611779260389
1.37573748545635
8.32419196828979
-11.9211651690166
4.66220196917801
2.57851196532565
-8.81130911385789
-4.01713024205254
-10.2784255104259
3.66375615917938
-17.4129850612027
-3.82412421414274
-3.13582011409397
-12.0161688075491
21.7021132069999
8.51184676894024
1.20802763854489
7.43563193570118
14.9092518808192
5.38996010851245
6.04697224825075
12.7374315073716
1.31568943901447
-11.6505967444485
0.0967635978473136
-3.295838282357
-7.40288907804951
6.27798155637991
-0.93099222870201
-7.77822290682337
14.3115168092898
19.0587994946951
12.0396638263711
6.85039014884975
4.50477399544217
3.2513805355083
0.0100523048450105
0.620870088046939
13.9843724549986
-8.01894541676168
-15.988741028663
-5.91305794878849
-11.0555779672433
-5.50869971596039
2.30291254562403
-5.73325827742406
3.15078452617691
-2.22892526371331
0.278526151768802
11.1432600883897
-0.851530160190812
8.82608392157809
-26.5492469568145
-2.27806788092865
-1.45460585673978
-3.32069814875546
1.89780942907926
12.3957629955813
3.08790010476113
16.2624272941316
5.35172213260396
1.88031699746777
1.10446407708931
7.8391990103435
19.9318172128569
-0.265925148253077
4.26397484087938
7.13201025217236
6.21949565813696
0.455515257522553
7.9183146639856
-8.37202842094741
-22.4904418581289
-3.79569544840421
1.93101984486648
7.28592904314343
0.960884920128842
3.15029345984201
-3.2699710280508
9.20540264019962
10.3299286675149
16.6182839291626
-3.01513597872379
10.2634974969576
10.8983146489086
-2.84218058235267
8.64585957140653
8.06033261343622
-9.73651973820474
5.16958156856631
19.9968389707224
-7.3993716579567
-4.56251408896406
-5.84779643168204
2.30639469172202
11.9891888072825
-0.883416365395935
6.98264302680015
8.11839260837443
-1.40129909982525
8.07046020146741
3.54721310984798
7.40902444082247
0.508202675332338
-12.5298318854708
-23.2573953223177
4.27315262086518
2.43843899741415
4.44431188170218
-2.99226739654462
8.65224611589214
-8.89358937865962
16.292705885697
7.18341318951035
10.6712659579897
19.5872772896484
15.6339785168701
17.7423897115483
1.34114047387741
18.2353971096717
-1.41112615903355
3.05884321844091
9.62486055309352
10.045215983322
-7.58611189159863
15.8101965529233
21.821546474321
1.34476081046955
8.00329140890621
-0.516767135685224
-0.675597790120221
-2.47562743393356
-8.10418421326636
-9.21396502454368
1.56459649793733
-8.65028866867084
-12.578481280507
-0.54582043846686
-2.71678401915781
11.3384874157732
-3.23545853274988
0.256766965260216
8.21290253332827
8.83735737082592
0.492208768502161
-11.5494482350637
13.5058459618539
0.40078638105935
13.751564204976
21.4663681115498
14.2940038929013
10.4273893780526
2.24657123377125
8.97908194994435
9.64691608434235
1.77198024278519
2.64758424883949
7.01662303705665
24.2595990575836
8.48813533152086
10.0336450251943
8.35355199151754
9.33578752472803
12.7637686496992
7.49204270812387
7.75285235609483
17.9818010729184
-5.54743091405924
-0.30240592687517
6.3293517288714
-24.294934954778
-13.096578365294
4.4525298572757
-3.7427698010396
-7.81302954388736
5.91267822958861
9.87637188134352
-4.53075985922488
-5.98083064724539
0.260468143145172
14.9210173066656
12.4118475805196
-2.46120500494673
6.05224431134284
4.59111930796534
13.7827322360324
22.4118406527475
-18.1203094460549
-1.01342106817449
2.59855171742788
12.0104686700169
10.8180355320002
14.8714110181694
24.8858590428874
17.4850071030111
6.41183644102573
8.2141412658409
31.5382140955618
9.50047395309284
2.19131842632781
0.0284486966843778
-7.67948172305943
-8.73364051686473
-13.1651333281586
-21.1134376900417
-5.26065926948328
-6.71522956055527
7.72347055166758
-14.3048207103937
-2.63376450263727
-0.325854357895873
20.105379713543
-0.218759328983492
1.68177942030431
-5.89078960495848
1.72860056193541
8.06931695800614
21.4819141979788
8.33125210112425
-3.59140329149515
-5.27901986181428
13.2620194728103
12.5840646990706
17.8143738931415
21.259882639846
-23.3027714245916
2.67099988874583
12.1412925995417
7.90607038687249
10.6943965203467
-12.2081883035701
16.7047081903664
3.49154126007328
-3.80406606853829
17.0775642939424
-8.25042244872835
-12.0546116889732
3.07494129803378
-8.60815228602057
0.386588660299001
1.3621258974226
14.2805904986804
9.44983558852829
4.19095519077797
15.0097212180681
20.4318154467871
12.218825698928
10.0899070670068
9.63595580118769
12.1500369994816
0.269052865197214
7.74950879954119
0.555269785591737
-3.38501222350456
-2.54313008376963
2.8629602211564
8.05800595898568
6.54595727872447
12.1695664259336
9.99175302567025
11.7620006718478
3.60065734379033
-1.55819664676643
-5.03991217270088
1.28474863537418
-4.84864449183401
-8.36828109179217
-0.605125991609813
-6.1599931030235
-4.59814453211847
-9.57562295826876
0.448276789964243
-1.99869879521454
1.64266190933771
8.38303157901082
21.9236522515985
12.8386439052844
15.4049230976192
-0.636046702397383
6.70289869380822
7.59453315981887
-1.43386329155563
7.38620599560044
11.0890746538769
-9.78751362339967
-2.18576980562722
-0.962256531883005
11.3539338597557
-11.8168918905557
-1.37343992390043
2.81624435143352
13.0059831710544
7.96107025491104
-1.19600937138344
9.1104099917584
11.614239447634
-3.38558506280971
16.5464836070962
6.8297501495821
1.42548125957959
-13.6166905287415
-1.10085523073195
4.38540983166586
-4.89481256642362
1.53772726047879
-10.8682844306127
-9.61489250117422
4.18007100828554
13.8892797561937
8.71645450908227
26.8362647701013
16.7317787094473
8.39205493620994
-8.07823057674905
13.1174075636572
12.5869637796827
10.3014546832133
11.9867486857633
9.08681666806786
-1.2119623360777
12.1637436379449
-7.25547319828625
4.42043899916425
12.6275775397388
2.27697664859667
6.32974544892213
-0.239676550334542
5.3271003064176
0.689014043292234
-7.56971365808382
-7.6762788844474
-9.705825487475
-6.73831138659016
-13.185637093359
-5.16903599286467
-11.6325901944336
8.10091750880211
13.9243570407119
7.37740463842925
1.60717497695884
-6.99692149610093
21.7470259950677
14.1887238412422
3.14056101655727
21.969128988662
1.7634518526422
6.45060598828076
-2.22275252417124
1.19413785842644
-5.5561594536636
-6.65123114716303
7.67991824908277
-6.12084084973861
-10.8211166558945
3.02730494176967
0.0324418286211947
-7.98248120270632
4.97905922300614
14.4892126739396
21.5895692345439
3.39998910353638
-7.85933538663954
2.41600676025234
2.11252927552174
1.0577384765186
-7.63306519541828
-12.3895457699945
-10.1910276358833
-11.9986859973886
-23.1383840060919
-9.80769433834443
3.34599205274629
-11.8057515468618
-1.94086282111556
4.5109232669453
5.53568824994336
12.6863318157554
-6.64033885254342
7.08075545170146
6.81117476385165
9.53559038800063
2.48757010457822
3.22087153626861
0.211222739610184
4.64357265636597
2.21725594983721
1.24678576630927
-3.151296220614
-1.06353737496654
3.13792616890294
7.03784634661629
-5.43432976490232
-1.13215678175281
-7.44969349572955
-10.0354560969277
-1.32418320226749
3.88767160834901
-5.50891441614058
-2.22080719712502
1.14948198248935
-4.10864733774575
-6.29926903269814
-5.87057123875688
0.414056302671886
17.4436218102365
19.3490436476931
-10.1945411128981
15.7456587912267
-23.4571710359621
16.3051405420957
-0.26843286056902
8.32901774736637
-0.238636840815596
-8.13963962031722
2.89038459288598
7.15140999448094
4.74400281385928
8.23179491610548
-5.37967429254397
-3.73126557051437
-26.3947169892861
-1.83353284850502
-14.7087956371098
10.4228381267687
35.3347377964914
-0.749659104175607
-3.8091686069731
-7.16692118505314
-4.45484596914937
-6.34841868107404
-7.64924426779395
-5.113275688527
-5.90491244410525
4.74535759998481
-6.74857640750325
-2.76023053905937
-11.1072776427401
2.20729571326384
-6.68267214271746
13.1661533984705
21.6846538963001
12.0198131339498
6.12248467118295
8.78480850158053
5.0288650763087
-11.7055866505312
10.0868572684397
21.8173703198672
4.4143788254257
6.72534454064138
10.1976155001589
3.37775736879441
1.13079835404138
14.4701047811763
11.8865829823267
-10.0170777704085
12.2971089004954
-6.83181193396091
-5.46531949015419
-11.9231968766976
-1.98043913520293
-11.8063019572683
-18.8689849728733
-11.3310106481487
-11.5882776309964
-2.24692680686204
-5.1592835340802
2.54349323843635
4.78895930128709
20.0137053186433
12.31396208048
-9.48896059130332
8.07141561694304
14.6129631202707
22.7971310569427
9.78290513858013
25.1180758212066
12.6836133493981
-24.6881324102022
-4.03423192261894
-9.79393310596113
-2.84921488224082
-9.4017969899351
-14.6014827265058
1.01530611936669
2.43861385723235
2.62980213087536
1.7929658059052
6.2022328787729
12.0386596912744
1.98507300587305
10.0774211193595
11.8137658792463
-1.87325078805646
-6.38048994323587
-11.4562147232684
-6.81963380953796
-4.01941658496733
7.3948112623156
-1.1726839689539
-5.88858009577865
1.03879352761234
-11.6655885132178
18.5706826739152
21.9902191447856
-1.32958890559628
14.6798921101783
3.28968220794135
21.3631248096577
14.9627851819377
10.9776057559345
10.5940426025282
7.02314260040928
21.8678829731498
20.3889993059754
12.123402798242
10.1438570173953
20.3031707715968
16.4294936023548
5.12291829060911
-14.0629599242864
-2.05364832569336
0.995015795594391
5.3913905461493
-11.0677650568868
-24.8619465912223
-5.73601020549039
-22.355461343976
-9.11526785939824
-9.31288145973404
-8.0489569441797
-17.7412717445872
-11.351906190669
-0.985228586563133
-14.4775941514136
1.3210520395324
15.7894751707203
8.9704987667046
4.82049114747398
-3.05463141949759
6.16033633907562
13.4853187668509
-8.3805095007968
-5.51049921587031
11.1882928360798
-4.39450098099031
4.40326038281884
0.303754738016943
-1.47633160610456
2.28644620127968
14.396700810303
-0.882270483780551
8.86812959820688
3.59403692077318
11.2542835147845
11.6500230105862
3.76286894718352
-1.9778568846666
-17.005800645213
-5.98558868384363
-7.22718490279548
-26.0423620543942
-11.6949425837373
-6.37885184432528
-1.40280662177434
2.56895744219167
-15.991790525265
6.23912615725356
19.3749736385659
6.25213123849953
14.7436864190777
-6.07441032957396
9.99338384849085
24.3261640851271
-7.10370419002151
-7.67511310324951
8.68186531403841
4.52269495603469
-2.98135192165885
17.2918658154996
15.8224528272684
7.14436767909147
6.21741186452317
3.79542854528108
-2.12710036995043
11.3302813960496
-4.17626828154911
6.34154171413609
5.5774737353828
3.15871585933053
-14.5868002034521
-11.9454147037593
-4.7366135527138
-3.96802457316132
-8.41794871323534
-6.80023043046649
-10.3514691166145
5.70225858759253
-0.400192910199482
7.34359950081732
15.945720771137
20.1727178053996
10.6866574487805
3.31484952856991
7.8247912404384
-1.05894832456239
-19.3630627957991
-9.22381924963641
15.1012897431966
-17.3756347074247
9.03965253502227
-11.2760984668502
-6.69178403750387
-15.0060758178616
-5.39869739566164
10.9986800522457
-1.94342222797624
12.1195365983085
30.0464950732148
14.2132272572075
14.5891329729111
9.82702045478434
4.90571326680325
14.7585405364606
-8.59931194340195
-12.1260692069921
-24.6724934915498
0.14737830576647
-10.3336681755315
4.12407534301109
19.7310785740724
6.57383658633862
6.72825482064621
4.6528672303986
11.4341415918542
13.5723069412139
1.15878012581096
5.90901311363433
-0.716038969915924
7.50492883718952
-6.21247117165147
-5.82202838190675
1.7610347288932
-9.91143363002256
10.0672572955183
11.2097579711929
13.3471040181872
5.68961422348744
1.93706054650383
-0.708401028737155
-5.49327280775308
7.13045530327251
-9.80839564058568
-6.3217664339386
-3.40678915928722
5.75030304341767
-5.52939708221849
-16.0375839588497
-0.414587747948245
3.44036627123119
-6.41080614780967
-13.2765738324885
-15.6938083650233
-9.71507861616948
-4.9724052143572
27.0058913951122
5.26635255434691
5.05123270911944
1.39316910154107
4.11822003949269
7.53044830948871
0.596568614723852
6.43397863963572
-9.43074715554448
2.03800455551716
-12.6804827097203
-7.19437242196553
1.21990423359272
-3.49823093808961
24.0963205599768
11.8368219264324
-2.03191370019475
0.638313776240001
17.7313141440845
12.3946659112585
18.7677954785202
0.169914082151205
2.4851264660982
-7.03832686393029
6.08504937853137
-10.7991185059994
0.505759109973683
-7.84585234700871
6.5614738215046
-6.92132807896082
-1.83793245654393
-8.20397263958005
1.56449545785011
15.7181488264659
-7.39233759330304
0.312266925683581
-2.06794969441241
-8.19248656491166
7.15807308015794
10.7255606814468
7.54221933537824
-6.5851057667808
1.86968055450625
8.90881185566944
-0.16846346515635
8.41959893653256
0.267661532258505
0.368085423490262
9.0897845778162
20.5972412756295
3.85251420990571
-5.61395960343758
-0.936776649209942
-9.66269118550413
1.87595081317276
-12.624541627087
-22.5224066009367
-2.62660197033254
-9.53976971611008
-4.25025913922062
-2.85098085126723
-5.4635273137147
3.97483006629423
-14.2100490495412
2.38129865654402
9.46533444333073
4.63035651514444
-0.999531022422731
-10.249632730887
-17.6854380215327
-0.2839958003456
2.88160817013974
-15.741723032559
-18.882272247708
-11.4892336848825
-10.957174095714
-11.4673718750676
12.3256218302286
0.746446435213288
10.5367635906016
-6.60160339461951
4.2789345852735
6.99847118443777
5.1259262887924
16.8373510174686
11.6897608156456
-9.59653882767973
-13.3267047435884
1.03944228393504
-7.6310542535686
3.93756014112018
-4.20664852853765
2.52653449329164
-11.3815341584757
0.524376550985338
3.48820862194306
-1.35788135250032
16.3849261408802
6.52018571669043
9.64419396987272
-0.832424325208985
-12.7304352825317
-7.97222917776414
-11.2519147709239
-1.80770047273038
-5.60929496171448
2.68083826666708
-1.27377399230061
4.87740829224798
11.7678424946353
0.139235722885653
3.24429067927357
13.4539420052033
-4.61094381020133
8.03367035606037
4.72509394144802
-6.092495691622
-17.0991036355363
-0.979623281126166
-0.78055280297187
-5.88172510638754
-0.971062544708235
3.6812642424614
-3.63860132726924
15.2047559199629
8.56224109142649
-0.744730249900683
18.6194313729708
18.3773296438691
13.137449078991
10.593030275194
14.7631526575679
-11.1068303090467
16.5687142214922
-0.158385570132814
-12.8933925595727
-0.0892606471880398
-7.32141252961404
-22.2121995458822
-12.5718443354249
12.4160284636757
-2.23837844854295
-9.22218701271004
25.403529509221
-4.46432839608264
-7.49017897368071
14.7454008571135
-7.20710420096305
1.74665740537615
-3.93025118621082
-25.6388706338795
-20.6417283604061
-3.40033892796527
-3.04221057197845
-8.53449541041842
20.3549902042355
7.83177649145648
5.04837076970782
16.6206184383476
-5.86643438910665
5.80456451005535
-3.80122863475985
15.5543994432622
8.25805208105412
7.91425265040702
-19.7206372642535
-1.85888821950445
-16.8338185322107
-15.7811129355762
1.44581828716416
-10.4745511586644
0.81663459122937
5.85091742105133
-5.83181781814701
22.2715082112969
7.02564239689295
4.46662693589999
-16.010462721624
-1.6622518620923
-6.13995389188039
-15.0416690989335
3.75444684348892
-4.68466023823773
-7.18615446873046
-8.35153608548614
-0.951274878319907
4.85021270372925
5.61730623646872
-1.09849167982849
0.877214433737324
16.5433108979925
21.0196062478842
10.4342515060144
7.73515696532811
6.05427736134769
11.6171582243783
15.8040952551386
12.6515490748243
4.18556757993263
-10.0883021799456
-1.63765763869183
-12.0068066379702
4.30766893448993
-2.99376299981277
-2.59556873869329
-1.0651737744421
3.15018465481263
21.0282901213901
15.0107671403607
10.5771787715921
-3.28035574998998
8.5671154659608
7.28364277447608
-14.5100156000271
-3.59708791552789
-25.9179922804877
-3.27129215133135
20.1042878691823
-8.35998828198304
7.48102200006737
13.2706583979241
23.0694157967424
2.08408270232551
10.9853355919184
13.7673196071303
13.9438441590868
6.80894016402473
7.25114073335499
-3.59105861576214
0.468960839674358
-15.0941027421958
11.3379041120577
-1.4419002243425
-16.4103864575561
3.27953031864626
-10.8041641539374
1.29906095485234
4.8791947792895
10.649762271795
11.3262461969361
3.44473876394805
-3.24929738959229
19.6913568130723
-4.71213823567601
5.19965204337192
-14.9189703678939
6.09302471981663
-2.07155117931509
-9.61695373866571
4.15270322091088
0.149932432095976
-4.36566730659097
14.8732284498508
-0.105375843066296
11.1522026400753
9.85346842755863
-1.90751781528613
-1.8419080194484
4.70481077456063
11.1785157154307
7.08771047436918
7.09308778980022
-12.9556172768972
10.2049908976016
-20.1533862014858
3.05009845554181
-6.47464783925192
-7.91626778848921
-7.71920422186609
4.49975789103983
11.9194744024134
22.3303088949516
10.3461667471625
11.6552616072753
21.5445614268664
-3.9506222986168
-8.14051854485168
-0.851834799824501
-3.91475317533857
-1.4361679029001
-3.03446909997895
10.0738972730129
-1.02964320634933
3.65499776439554
21.5083795657696
17.031102922275
2.51088901368685
7.29454593638788
8.4043508324789
6.31558691330046
13.5724647406363
15.1190657057302
15.764162998174
-17.5116986855671
-12.2530736983084
-7.46863030720931
4.8360546931041
-1.61161283191333
0.130433490208532
-4.11266650045509
-4.3863985280257
14.750587565166
10.5923425131183
-13.7946288251075
8.04662857677009
5.8418286744937
8.99727234977292
8.0876352264241
-1.95037275598753
0.663865638201406
-6.04011367863709
-2.1391344870897
-13.5439380722827
-4.80010860557009
0.583336028646197
13.0183664433363
0.192733713473348
-0.805960767237062
11.9165405207084
10.9260125502569
-0.012474797045436
4.32486719095889
3.33767353864061
3.93805947610377
-2.44053999737771
1.2089089597456
4.0772310466378
10.874713723494
-6.63052034334315
7.45813477347855
-14.2116513768666
-14.2019357516846
3.3250406278453
8.82418092709805
14.4443811837911
-13.1509254466444
11.0014397203257
17.6588464477077
14.6838744848082
4.32749242447597
0.350941467762026
-8.53396592639094
6.50690049302178
-4.37806426136189
15.1695819354161
-9.13017029493792
-9.70984768781615
13.3828105677312
8.45214870132386
11.1162567361211
14.6108836963607
-2.22169155807684
1.90887347768831
12.2333482162875
4.77350874393205
10.3050166904275
1.98181918671063
6.01736641584211
-0.171033290892343
3.45058386058141
-12.2764472279226
5.45262078172201
-14.5083399499399
9.65003507348944
8.48966125266694
-3.78620077530725
-5.06754963023524
-9.52524572095683
10.8403829631059
19.4817880616734
-1.46862397775332
-1.50745823143943
3.54980351397366
-6.73959075159337
5.19388137870301
16.2719462481594
8.43083112815376
4.92683425625775
19.8727267262774
2.41492853515843
10.3502340957399
10.8471232444358
2.8679852445431
16.6595990609878
16.3277937808388
18.321362779621
5.98767186434449
7.98400515088776
1.66798241910691
-10.8080700312691
-1.00639520192608
-3.55263393898622
-0.577428208879337
-15.0357789801592
6.09026578975405
-15.2240841143266
-12.9091499385867
-6.87924290349583
-14.0144719688407
-4.53155611159532
9.22211816639413
9.22153606392033
-1.33549124179437
-6.41483618957206
-14.5586748332835
6.19213986258114
2.87172658783888
-6.70969409351078
-4.14684359398551
1.61760649852569
-1.26053966388959
16.5424374684877
9.67589841730506
19.4150386057629
-1.19368817226052
11.5863853882574
9.5836106545205
12.2198426748787
18.1529361427723
2.30411844252276
0.437049366440028
-23.0968840501084
-7.42741693163283
-14.3923022149433
-6.52799845550367
4.28297353168951
-10.0210759458757
5.02582859988204
18.8615374872899
8.02709300878213
6.13161729690106
5.30382250747998
-0.269874273754237
4.17356826227388
13.9445143453285
8.44233660709618
-2.82548810917381
6.63490115928543
4.44384678898894
9.68241926426178
-5.10686644644858
16.5325593551586
-6.49542702837359
8.98194515068823
5.88331690197434
16.0963767110832
0.687837999360583
11.5539060353991
11.9951900894188
2.44475232363653
10.2673494451289
-4.95323776309228
11.3981768827113
-19.4541806170436
3.55676267729811
-1.65815262115002
-15.8188267090279
1.05323670992217
-23.1693425902049
-3.61349882402757
0.338676510266185
0.0741674885070047
-1.62342821031466
1.01694431389694
13.6884327113706
13.5769608118304
2.95799085609396
0.560890456162659
3.2068055960876
7.75547745858673
4.66041984876756
9.19531651588877
7.66322968853242
3.74698180081249
8.27785646737979
-5.79462284545152
7.88724407356436
8.60900854697367
21.7091986415854
-2.57843209265254
4.75799383777948
0.424247667973826
-3.8826720952524
-1.8015571040905
-5.50164028633841
-0.0201516100225804
-4.86167312195073
-25.218093795405
-10.0706439402913
0.391893668318473
1.04983491444467
-9.75900027023077
-6.86793063188694
17.5778923900922
6.63347868259604
11.4942644131738
-17.9899921891489
11.3231603745772
18.3671528433949
10.1117206951185
-6.49999001643971
4.62277629511244
-16.6801277835787
-0.258401449413034
4.90768219918219
15.5125923630074
15.6000813035065
6.12817265365962
11.1575476045716
16.9734980419551
12.2066188532884
5.39386516495882
8.59747656920612
8.66132301126039
8.00154179755816
9.65129121258527
-0.929875347076653
-4.25203150408537
-2.71777499522312
-16.1974680576281
-5.78640203494929
-2.48514104380386
1.19869893098332
13.5244291235852
6.90853710219422
2.41610999889812
3.61242839353133
-0.0750101055259864
17.6794368894368
13.1859097672744
-13.2871247104117
17.850728585687
-1.03151387700538
22.7067060525562
15.8708122733759
9.52534306959454
9.71938527120028
15.1179646339736
6.36022105522242
5.5185054084664
-0.148781306101779
1.82230443917779
9.03515444917969
0.133422293912628
-7.0971235090955
-4.50633628926022
-6.07157255502065
1.16359835257054
-12.1810908814979
-15.1128922238112
-7.88824893049548
0.171181091038112
4.80840346520389
1.25926427894203
1.85420079814475
-3.3116620425742
13.0826723403753
-5.18310556925245
1.8599488056688
-2.50609481420725
0.494664293576103
2.50251511331787
5.69572171507021
13.4444906571689
2.12842305266228
12.8339988460906
8.9840055767099
11.1774384752418
12.0599084426022
15.8233566670969
16.8595034002663
14.5799702971668
19.7332358012816
9.07859312133022
-0.603598467356757
6.57155634892754
-1.9235304363207
3.75805435582688
-11.1768290848203
-4.66016549478105
-17.5559398573973
4.65954480818377
-6.64950913546234
-3.7911861882863
-18.4078633202963
-13.8204628502089
0.419259559095099
-11.4329735531585
-3.90395395979817
-10.0430622034977
-1.58827667042762
-2.52184012109715
21.7351585750917
-2.44179964933895
14.9432483800675
-1.18768313231145
16.0686916380679
7.34988949069891
-7.15402225930906
18.6255547283002
2.0871621656131
1.1051085370622
0.374536135226416
5.1670970479403
18.9533197310306
-2.11065072442961
25.5645189544418
14.5242405204106
-7.09856117812823
-25.0072802438553
-5.6990046756562
-1.81993836665787
-10.7454090018583
-1.33881566422392
-1.30097647348849
-0.210354579412612
-7.3926664025324
2.73512087002473
-2.8297945802398
12.9785314211113
19.3550524017375
5.43138895122893
5.80786449072953
17.2923573104236
10.8797818905946
17.1035642739641
11.9031577727362
11.8959718839035
5.39420595412376
-1.65981104240357
11.5088795883643
0.825699014254372
17.8222585641199
8.75607100021329
4.76918285194626
16.6014188604039
3.62207200101794
5.90719213646998
-4.82542712334767
10.1522338124705
9.34697213008558
-16.6781649953321
8.5096261673038
-0.354218267413022
5.65506561805897
-17.1223189811491
9.6775806568975
-10.7266017708192
-1.45871341361633
5.94037023168738
-7.94849008170658
-5.26438647442013
18.6009152455032
-7.34882137849397
8.02287541607252
13.5936344241702
3.01148807298457
-11.0293701319574
5.63796473643876
-0.0990092202742456
9.23684216777193
12.7066864167305
9.93727888948765
-5.21352611660145
18.7765155385642
4.01744611241148
-2.85005819262106
9.23758481491336
5.45885382077909
-4.20191369593137
2.36534883626638
5.30241184626528
3.8265890203435
-2.32731669875467
-6.29164764598747
-10.6449065065401
-21.2806306336608
-4.47461843256158
-10.6218885967902
22.8713120958973
-7.90384751451341
6.64040582536373
10.2911009189757
5.69786090559101
11.5425931201056
11.5121638192869
2.97167474926437
19.0090634799186
12.1154721208431
8.37528970788856
-1.14505463795453
14.9799130994943
14.4222895104091
-5.67064932136343
-3.58269448175174
19.6869443777434
5.52399257884359
14.0890605277067
9.52527110734849
12.6605265687609
4.88051959184871
5.74451001357355
-7.68240670979527
5.28516197547703
1.02081331243639
4.54962903120472
8.62338144987629
-11.5018968782303
-0.519260974496318
2.03586240269656
4.08846577853717
8.80627296219981
-20.3041297525296
13.1731781215521
-12.4921422521163
4.20018466367128
2.45489219619236
-1.20669487588678
5.46719866888
8.22050264048277
10.3614829606199
4.31680851391945
4.01259478679378
1.89037106439625
15.7092293531728
13.7086932607943
20.4268181305069
7.76219903978962
17.2676644602312
6.951280727502
24.1019334525772
11.5198181513409
6.48455453440908
-4.26010339310625
-3.85200456278257
10.0370043459951
-10.7459129158108
-21.7680491020577
-18.0080847911567
-3.95705627049596
0.710330986598805
-15.1137427049977
-8.08418112483399
-0.93211917931224
-4.39275608608219
11.8985279179924
14.5659293461525
-1.88706737990714
9.04498924568393
20.6950996411532
18.3832909990838
12.9543320564024
16.9230060752335
11.944527505625
-6.05551303457635
5.0475519352724
14.7658315930203
15.8967706813515
-6.14833537858431
9.13681119215173
6.82890597916018
7.7144973329129
0.101431314864036
-13.3719956090521
3.69757250927409
5.05299450271916
10.151426729304
-0.153972184159087
20.7192435194477
-3.30030279323166
7.26668087119356
6.05132982609491
-2.12566258220891
-0.526894561535901
-5.88356042549451
8.317371077636
-9.76515364315894
4.66581629662061
-8.43038718647686
2.73029276017654
19.5316147726821
-2.9115484083609
15.7900812731291
26.372274037584
-0.49948993068003
11.4113615893035
-2.41618733393833
0.0624446597208597
10.9933830077667
-0.029248051655935
7.45186655052256
21.0015710611125
6.14627158824328
-0.276305363692691
23.498679488751
-6.55861234313957
13.3015651236783
-4.9429683530357
8.95069148989066
-1.34396823563562
-12.3828797120279
1.73180259409405
-22.3474549402838
-7.03769326069568
11.8037698662212
5.32490127837569
9.08390745175111
11.3563923267794
2.62944808500253
8.55256140371393
6.44016755140437
3.70933496079791
24.8766037854563
1.4995145685713
-12.0088341677588
-5.35371806400023
16.7140287060772
-5.46300101947516
18.553137677385
14.4910313370114
6.19766421335587
9.6681814418598
14.1790632078227
10.7037248414907
16.8993423555603
10.9950376079977
10.3338680574832
13.9425099951058
17.3236569270448
-12.0981491743878
-0.356196739010415
-6.94888703460604
-10.2219867191126
-3.97373177664696
-15.8430790871144
-4.61161837478648
7.22631372369264
1.76855801950887
1.08469669617311
1.10442522516926
-12.1136103195393
-0.164290592723538
19.2545671646224
-2.60481225689229
5.32282610533492
13.4413714937102
8.00750289851439
8.50866338873246
19.1095200274904
1.9317706601168
13.1336736355903
9.07695594909226
24.6873908196915
22.2870368481023
11.939145519394
6.08822957236361
4.56995094549599
2.23408263622335
4.65659623560249
9.21560982517007
-4.23574233707409
10.9827894862951
-24.1844239490607
-4.99769180644864
-3.37748718983689
-10.8272510007689
-6.50443681876325
-3.93051996634929
6.05356939538226
2.55120748583655
-10.3622135016549
22.4126787275188
20.224392499874
13.2147087883326
4.63771091122779
2.9838916319979
5.73009610487844
10.5718113556063
6.83619446198772
-5.28576897288779
13.1925351605886
4.10104438580741
15.4034759276282
2.48622659518318
19.6011749223923
-1.10884597530072
9.19034522060227
6.87017253064642
10.9857733077411
18.3142944996372
10.9292565468483
8.49821831695669
-20.8355977454988
7.85311307467741
-5.25205360082483
-16.6297264695395
-24.0868608298154
-12.5203774913471
-0.301771559078907
3.66712525326522
-2.91012882991515
-1.66223142427197
-0.235287555745373
13.3094223789987
8.68416220776966
11.9175068526941
21.1909987451067
-0.570290558927617
14.0044092717342
6.21636612625614
-9.00417984126775
-7.52037854052009
12.6196987069114
1.54445139795116
-15.1099318841381
3.48568105596996
-3.71767525043435
13.0530953355029
11.1314456157696
13.5011991187278
6.98522282693784
-5.31929538235456
16.169297920904
-5.41496416537097
-4.81994116603135
-17.2831566537024
-18.6245775910375
-14.1743274676018
-1.43649540284393
-10.3702861284371
-10.5091436044087
5.95993180983529
-7.92361447294656
11.883394491979
-1.36718470424898
18.8595580821866
14.9876366742317
5.81801709738534
-5.14070100820364
14.381658410337
14.39763465469
1.25704519021568
4.58093675350336
-2.26281130288451
5.70953371602454
-0.373960344940736
-5.30901424738227
-6.24937382120331
2.92728080471772
3.50536742826853
2.42451962495743
-7.51978363011928
14.7451525095698
8.50838755372128
8.43101780186908
-9.12492763227457
3.14695757301289
9.67089357279872
-21.2424548014878
-6.67001542540391
-6.75387716416891
-20.7605172294263
-8.245757209225
-21.745447122364
-18.7601204607471
5.68359083570226
-6.14745869027564
-9.26329844363005
-5.57196471806858
11.2689028108017
-2.40175986457745
1.83251307638937
13.4093692547933
-2.64084999291833
2.78198858705613
4.86439962012749
-3.63252539180322
10.4769866078554
2.41600662736564
0.72132584494408
0.2903924143019
12.476535614506
14.0445848031921
27.1115647957116
4.72763430235942
6.14323272945421
1.04237111522808
-4.61812560455987
-20.8511605914703
-11.6939586754163
-5.38991652777069
-9.1855001461751
-11.4005512106237
-1.35178440753648
-26.7294804599828
5.55761942171607
9.16639133167324
3.85286312690688
-2.71116601976376
11.5470141939135
6.87359576424485
13.2284945723837
13.8591584401526
18.0422496805204
10.5762849338852
10.8434122876365
-14.0735232472851
-2.66271427393912
-17.1837490128334
-14.5424486943302
8.93301178076181
-4.69937037263087
-24.5391435789711
-6.34960203000693
4.4244523487366
0.773875960061461
10.9821370352946
8.32130755033974
-1.62591787819303
-18.5328976214639
3.87291520636353
10.8339538417901
-5.4067446196904
1.81959192894101
-14.000769936105
-7.79597859959318
-7.56454556675079
-0.915411602174546
-11.5688046111817
1.52738144442227
2.92225493416398
11.7085622925932
15.2050327629711
3.05388265745504
14.9197027686228
8.18763318997121
19.7487070629041
5.59768140374663
6.50855159278102
3.94467590395002
-3.45978105289862
4.09299610353364
14.8913215521744
13.8273137541337
-8.61166084690821
-6.05468703874944
4.36370891903478
-2.75390294148464
10.552975846041
4.27858283606717
7.5180174321363
-10.904781973627
0.534981117155947
-20.0634094827379
-4.14182963355174
11.5937977042839
-13.766204267697
-1.06021302463594
1.01583855066157
9.94735822332227
14.8619110166351
6.95679394433968
15.5615535054554
10.2578547032056
19.0772329425872
6.22943678703022
8.98146996592228
8.10107721341119
0.484785120838471
13.6219180630688
-6.58919492642027
4.18682598083355
1.08560284589704
-6.9869884520341
-15.3791269559866
-20.424498390978
10.0169832655343
10.958322075609
13.6861777382807
12.2898571079317
10.2398480525651
8.57564209056913
-3.70098119006382
15.4602439236244
-7.57856424374081
-3.79340611643839
-5.36184245022791
-0.752656800597933
4.90959740090702
-12.2904082846602
-16.8104871913171
2.73021107937175
-10.9905252247834
-5.5306613936577
-4.31359942796377
1.42930537847332
1.75678682423083
-1.9361550588672
3.92043165441306
24.6310535976937
9.92504490447132
-1.63537772996508
6.08344393601987
11.5617033938441
1.08045943629771
-15.3977819206907
-11.4967672348652
12.3867716526035
18.8669388982664
-0.140426464280353
4.02014967567626
-3.37876481228898
4.2224345196819
6.35402217901147
2.91025907435408
-0.86602839343845
-7.54751740705358
9.21791688032356
-14.4857428927312
-6.07254612928049
-14.6078698665189
6.10719121682109
-7.58136192462212
-9.1444346768037
2.18938774363758
14.5106990698265
5.13257984222334
6.20589637007683
6.01252439112333
3.87418789835016
9.10118707160879
-16.773881188178
5.56864346134941
-0.189175999353165
2.09313089329643
-5.82572505151437
-12.677961681694
-6.2251579783663
-2.77928073156879
-10.5313495759892
-9.43151248263126
4.05635648747025
3.46205224386771
20.6807427493646
7.48773243405036
9.16153599182983
13.0429226284555
10.7026074792375
2.54632666739732
-3.68939041663629
-11.9231259191145
3.93545844015971
-6.24890386853921
4.11533905527241
-6.83410114802558
10.0641544801565
5.34594018155937
5.58450515348168
-2.7866082221007
8.98943735897255
-12.1559098954437
19.3549211800981
5.84308460079413
18.9895394670661
6.22493427545288
-7.19428158305412
11.0395470207359
4.63959440844392
7.15550480173548
-0.833081809212939
19.2410094352143
14.069938550935
-0.389943886717011
3.01300983779463
7.82602581518502
0.588034057311274
-2.35920036920674
13.6882859156302
7.83068794066397
7.77314830399398
12.5995860999306
-3.64684085900641
4.55823346760302
-3.80355583215498
0.134389686285699
-9.17899405764983
0.30146448960844
-0.657922222437338
-1.11022710977738
3.94788771763629
13.7561076780406
-0.68465591769603
11.5296131055942
-3.15396976892163
11.8634292090435
1.992259395871
2.95386844945064
9.7734669088536
-3.58257387143937
-19.9108847392086
-0.686524563821264
-4.53697298139494
10.0383054300456
-1.57185346967648
-1.12619330766412
5.389834213828
7.75678236569842
-1.30162016659293
7.69789614533726
7.90457783455759
-5.86811840612625
0.835457809439301
-5.49557318835299
4.92462358279177
-1.66571387231057
3.77742999757134
3.18523328910014
12.9410382388415
8.05549838983356
-9.68357228331601
6.80583362417092
1.77192925388398
8.80088799666549
6.63785386208707
-0.712698545214146
-11.6191583927956
4.56938882983583
-0.450202153047224
11.8306249095301
14.8920493690306
11.5735456981782
4.49611493966778
16.965985723485
-3.87789958852695
0.291140813003275
-9.15023166260482
7.20569566218302
1.92553626158525
11.6119549937556
-4.631878626774
9.12161347336746
0.00630231443802565
-3.95229883573013
12.3858398676736
6.27565193371938
-17.1298789249688
-2.26925428309542
-6.87296280192953
-14.4715506934885
-2.61245633453724
16.7606682070335
14.0329741694086
-2.2659567652492
15.6067283635892
9.92097150091421
7.11556732944145
2.02153129859103
-4.29060567967346
-22.4591693797954
-6.44992650060642
0.675315010517631
-11.756490203087
-9.89606155918456
-10.3602572185008
-7.1894753138138
-15.8971095070429
-7.32699719758442
-2.77185700906582
-16.2560518773537
12.9323893012971
-4.01198619537629
9.37603454282121
24.1600256004449
10.3326014015555
8.59729262211257
14.1743380745203
2.37548602286845
11.0047577886215
5.57233171656857
-7.61429721969737
-4.92780939656037
16.3704134012557
4.68831058402988
-4.0119476167127
12.1205148561261
9.73401119987848
5.09912000024009
5.85115628288528
12.5032444289498
2.48732119413724
-4.51015822437323
-6.57436925292327
0.76553881193447
7.12777390880661
-13.9762750299225
11.6590774263143
3.08209340980957
7.86694083468547
-10.9286398947839
0.359851138296175
3.45346386202727
14.9190577905473
-0.570460056568599
3.6553624282312
31.0209796110253
9.52954512433557
7.07547107028642
-7.53881720417075
0.711081624791723
-19.3005068189697
-0.723198624087839
8.95072068164263
-12.4941300563438
0.289099907752804
-13.500393176828
22.5514199872756
-4.05696118280941
-3.0672545007232
-0.584155304849446
3.65358202390414
4.64478357192579
4.29743445343713
14.2769918514464
3.02820090972914
-6.29725614474852
2.98416576407358
-15.7491968468192
-9.7105232557767
-2.72634607045484
0.216168015237176
0.205590252991914
-9.512111244893
-9.74629878039449
-5.07558974587852
11.3487147017285
9.4657515945609
17.5474189654697
10.3980898108046
6.38623025989572
28.9299818954912
13.8182937418181
-0.97382522018003
-5.17982663145245
0.639635343283883
5.0446089114465
11.5050589087838
11.473427406769
13.346323387159
3.17202197402044
8.0439649583577
10.1471260023406
6.07076339809539
10.3253375446013
17.0608683195118
13.1843865396525
4.8878917413442
8.05952292864599
6.56988742060005
4.85668494310551
-0.44509065743584
-16.474893065112
-1.30051740316125
-8.07198937009583
0.509642551322344
8.93539230329569
-5.28489024719718
-1.67428667953325
9.38385747000446
13.6281786150229
1.51406579333085
11.9823972243346
16.8362066290838
3.0427208699901
8.62381815603526
10.6535947121407
23.1821006218911
-11.3647380860924
8.95147928063935
7.65192787206374
-2.39724953352128
-1.98090214857861
5.41563726702191
2.65699824234911
5.39258452717477
6.85303112824054
1.02227538864147
0.657966074553598
-11.4150764540319
-1.63243245944927
8.26859714115679
3.97136980752588
-9.2741789195583
-11.2132323695645
-1.08940227262595
-17.1002869577767
-22.0603088198824
-14.9682820951686
-16.3124004247499
-3.42851085968363
9.56688022472854
13.2824809219517
16.621153355675
14.7479464342234
-5.38276177918812
14.6465802134858
1.7215763385931
10.7036496574737
1.54212782420461
8.76658562874398
17.8231352473268
-0.188765313480673
2.3971684927786
18.0447407325156
2.76197146212125
7.19993762962134
2.79747541934793
15.9272316436393
3.70559037173643
-13.9419927208339
-4.96398035724532
3.49334873155561
-7.00076599213428
-14.1225087782022
1.41096509846741
3.67892868154246
-6.66108630869618
-14.2726029218093
-6.54469687469658
27.6888751606383
15.1276219482409
8.88995565058802
-0.662153499980866
-5.62160682589168
12.5059739669431
6.33946126541717
8.23074933362362
9.16402345967397
26.581408239605
18.4620175644301
22.0275568552934
4.52929968968081
20.3750656735263
9.54809344945186
5.13426362187984
8.83811501901647
4.42295459010488
11.0916766656542
13.1500331191563
8.03628139026636
6.01693095297948
-3.17467925039068
-13.7576655754861
-7.44573262445963
-8.60322945822666
-17.9717072452698
-1.56962580646127
-1.71197089923815
-2.00135784623735
-10.6627670682849
0.568268671278765
-3.68265592297714
-13.3900519274155
12.5475449299802
-2.98235861678376
7.98674692620821
13.2145175207749
5.32193397435246
4.43311737631871
25.4843613323222
10.9345290907415
10.181048738933
8.88832782803898
29.4255992287251
4.7122135400292
10.663844513278
-3.80189846305181
12.8064821356496
16.9692047554119
12.2823332599677
11.7768864670388
10.4384929555015
10.6903947474414
12.4757946647095
-9.93912321584357
-8.12745602916488
2.17190872845189
-12.945453506333
-5.68309997844545
-4.18844599271338
-14.2366829943292
-14.3022577414002
0.790996794552751
0.241548711182602
-3.36193107411048
-11.3969498769962
-3.08408722837592
17.8720048027029
2.70230974342484
14.4862101417757
3.78737412092376
3.75780170866302
0.408552219423961
13.4124985897056
20.6725568940707
3.21617429920686
25.4451544271011
0.424345662870927
6.65094464968259
-6.91821729989049
10.3987629840415
13.2465435681624
7.9155090397789
7.99909613232009
-1.78491728510634
-2.62342092434097
-7.62970546945556
-5.54452865494451
-7.09068123284413
-31.8832637572469
-1.65224739974543
2.01115451072785
-3.47782691127927
-9.95112082347946
-5.04063437651086
2.00365290608767
2.47087820484754
-8.45024595604683
0.502505503138304
5.03312631111158
5.39362541490052
7.1503009376829
12.8091241443671
8.62910614745335
5.59908774678177
18.073438811972
4.71637944073739
3.19509670458975
2.13857160019217
13.7018645855166
12.4162161077723
3.68332301709462
12.2692682325425
13.1002736389052
-2.41896481830629
11.2230958480666
9.84386733628512
-3.97849725436029
3.31394997055295
12.1970581907744
-15.1535372124083
1.41888892831388
2.68167877038398
-7.75734045366132
-10.5503974728873
-2.469146181845
0.224932500365324
-5.29066545496082
-6.64998969343713
-7.41113125272753
17.6027976361504
13.3817468226339
0.435914114082347
9.30478765023678
12.0396234474321
18.685466363469
2.03732845544875
-4.89678725599893
8.3268880723174
13.6762093042581
8.48922617132557
6.50822779690893
5.65008978707456
4.72467678610787
12.5650455929544
13.6099657562311
10.2714413625389
10.9884262034873
4.15735998272648
-11.6866153932545
3.80829609587474
-9.57014425857763
-13.2241913682936
-6.81118485424026
3.9909880428204
4.80876643020856
0.62787303543671
-2.68445869060077
-6.68461116368668
-3.79164769884799
0.212648208091483
-3.19522331410616
-10.861885629872
-4.3265824662257
-3.15337886471881
-2.75467092948929
9.34289815439208
16.8533440446372
7.82002941001713
18.7894164824659
8.96402044052632
2.30924295405954
3.43342091267481
-13.368477749212
6.214347872159
7.540554692332
5.98071297130961
3.12963448293013
8.41054583918248
13.3520625614724
0.220524171932269
6.09433598263333
20.3839741872686
-2.96258526013771
1.53583773567991
-1.12002015651388
-4.07669987451359
-0.445626674818052
-11.2271374074756
-9.88766594715905
-10.2949378336708
9.14712770542285
-0.45747102898916
-9.42704831436971
17.6509327289644
2.45589861537024
-0.260329965406977
2.0453024267984
7.39041288723582
-9.55652554259592
-0.234780257865201
4.80896639363839
-5.52021722718837
0.566050969928628
19.054345991139
-11.1326826833771
-18.895178399088
-5.94621385453478
-2.57571870870683
9.75774598651051
12.2159610650556
14.0619002950079
11.9457533624384
-2.00053910371676
7.05915018456881
-0.653536595869951
8.26519115375338
-16.0482776010321
-2.74240872366141
-5.97262592214473
-14.7630562579258
-12.9654193906448
-7.12833578688539
3.48499697338856
-5.36490212471629
-7.84829197101117
-17.736613186218
1.83925947567519
-4.19063317643002
5.85844458806922
-1.98558614277992
0.267679473367964
18.2124157569869
9.30528942175303
2.3606787722121
9.68901979059546
10.265008775562
12.6431356020789
-4.43910267547878
4.00700437356187
2.47392884471125
-7.45858558079933
6.64486596953094
0.982877316727428
-3.79134504071709
-4.31825705195266
4.36406032469576
-6.28003159575733
-12.8627575166303
-0.250465253937698
-16.9824342197086
-2.738462586643
9.97322791662698
-7.06449070824158
-17.3042279122282
-12.9738442023998
8.96020049372945
-17.3821948254596
7.15516916291462
-8.90602871374918
10.4987497720054
-3.88652508666992
19.7629571947029
18.0941499692268
15.1372489005873
21.4616834110385
3.96795982035347
14.1893857186958
-3.98447405852812
7.2994168199221
1.35339109381621
12.2124546221916
-14.9604603988319
5.82602007493632
9.53460769004909
15.561709965162
15.2922247246969
-11.9943940113084
15.2235849638288
13.4048978456576
-1.43701984134847
-7.24164447226172
-12.3169005190135
-0.819940402571253
-4.16392655560142
0.0365276289076075
-1.04778026886442
-7.30138689036363
-9.0420342915031
-10.578846379229
-3.63129291625884
10.0306233814039
-8.57607168976924
-18.2326494854129
-0.816345114424311
-6.64074409046349
4.75236506937905
22.9484622096364
19.5827111643053
15.8928905903914
4.92875735782563
15.2152627605916
22.174351219997
7.09462173137497
-7.08311311080437
17.5987939745291
-4.86928883347029
4.76068916772319
5.28888700909257
1.65633581137384
11.7616265841334
1.28957316517144
-3.47447386074567
1.70179007549528
-3.4112249264576
-7.59991173868624
-18.3715518490342
-9.46842038448479
-16.9821941391306
-4.53480871106184
1.67127109999764
6.45486187113
-4.18797202500784
-2.16491381086534
4.24497106332342
6.11846305167962
4.43606248683519
4.46514126367294
9.13243603141266
-3.11909557953123
-1.09427725477406
21.3329089355847
-1.86590173539036
18.9682034260441
11.1441176792536
-1.59806203578786
-6.62322582997755
2.82906697411252
3.97857360484463
-1.15992944260215
0.549333387882396
-7.15217336002129
-0.673225497123846
9.91181731344898
14.4502265066243
5.45760211994802
5.94119272230976
0.0184606787908068
5.67158620912609
9.27025269504117
-0.510908653012069
-17.0092708247463
-6.91271786694803
-9.97712700115633
-2.06401953923733
-7.83740720884737
-10.7001802199618
-9.97899569557998
-11.1648600882276
6.88553171262553
13.928352709438
1.63619752453285
6.64572895307818
16.1837692671847
11.3570738411243
-3.78593078414193
7.87008138986773
18.7623986297422
1.41318057906648
-8.57689825889562
4.82383259677581
12.1389429044549
13.3912088035999
8.44341082801945
22.3496577445654
-10.9416292887816
2.10902841555421
-16.0186897961628
-12.9663335542081
-11.1825639406878
-9.9793439007228
-0.411500522151878
-15.9847776810459
12.0756659012956
-5.31216065861933
-11.1542314217014
-11.8234399707038
-7.20158684739665
-3.91939287074262
-12.9187043492357
-8.71868312293921
0.0788782535667657
0.50303706877938
-6.12926802113561
-3.47532542511897
18.472190139124
17.8890599816035
-1.26475478031882
-1.02828074837992
-0.697158725388886
11.9354650936143
-0.114694333548234
-5.26627467859978
-5.59595760167395
16.2835491903745
5.87921930408751
2.05454447405408
-3.36131457208471
16.8663297416038
6.90321875681625
4.68379008951932
-10.8010786837629
30.0903210030379
-1.78710665423646
-7.23140338062625
-6.06280867172583
-9.74532760213905
-11.6514773930601
-0.894895507971596
-9.65367673893761
-4.62287518195846
-29.0028026090392
-10.2399785240506
-2.08835673942846
5.87625836981795
-4.81375140619733
9.80418819086006
16.8319852048195
11.6315305552067
25.3414743713583
14.0216348145887
24.5305148802014
9.72297073692218
-7.864261965864
15.5951076277072
9.1006733111331
-1.24789642031669
9.13974930929212
4.63139645728736
-4.07893460639754
16.3308093423643
16.4626593728058
-9.48431820544541
-6.3925038266393
-12.4794384015025
-14.8399492635745
-2.25634613774965
-6.61197043833781
-13.8637024746321
3.98150796613372
-9.00396947001456
-0.961668208743706
4.87511196255945
1.16012454279672
4.01127925526773
-13.270087089907
-0.300594318602278
5.91816101874863
5.20159887755094
9.11066272533619
6.46554170267759
-1.93612014967348
10.7917064714229
-6.9883243743791
6.98031990272549
11.8175429499469
16.575537593372
16.0074648489358
2.5585379063258
8.38163604309332
1.48056458707676
9.09200692655595
1.97211063955146
6.55453423385045
4.60800358493355
5.45079683012314
2.54322233786358
-2.57987868581798
-18.1159656223647
-12.8367480050744
-16.3884391681548
-15.9284977358009
-13.5653604610647
-1.87687910826963
-6.80040052407538
-15.0821027456445
2.04612058324403
0.864527243505834
10.3625821908041
0.544608900998987
7.08185329724855
17.4751109395714
-3.43231736600095
16.1159735761967
-3.95012935245405
11.767338856274
1.99860101523964
-3.49338023353148
10.4595994466278
14.9340106393638
12.5532356853634
9.11299845258969
17.3638997948035
28.9618872249315
14.7081741633212
10.2340839364067
5.82250546198393
-3.04295811969626
-0.39384670349578
1.75950841334014
-18.8853457350804
10.9709397530155
-15.7058072083346
-16.11748735503
-1.8949500486448
-7.08237070598713
-5.33618362383748
-3.41987843660901
-3.28793490185552
-6.23682481173758
13.6260984602833
-3.43505512215629
2.68029593207387
7.02279151280065
17.3237153376287
15.639611419544
3.09788999522952
18.9482566708953
-3.36697848956241
6.32840898177745
5.7924604692297
6.85544108271817
2.08763012109813
0.902019841488469
6.87992777023772
19.8636346905693
-6.36242198556067
-6.39398921151068
-9.08479664101394
1.24654381705537
-1.22128387172635
8.36734763819603
-0.930432257113224
-6.67859650212058
-9.89136816535911
-0.915095164514456
-11.3139264486101
7.22151269477224
-14.7747912418104
-4.12241408786188
2.42544432798718
-8.06173711525865
-2.48813250302581
-5.43781928293809
7.48529623336111
6.10396105452479
-6.24983781613835
21.6386237914944
8.85645177631248
5.44953743978206
-10.2931718357297
-1.66242985379122
-3.0197336292184
2.50496493063934
1.4217554698833
7.67663182216689
11.0910448634855
6.45685461162895
10.7885381614386
-0.807517098419441
-4.49535272595351
-3.02811359521497
11.0409215317718
3.0889120006054
1.90444695026122
2.16524100108971
-6.56891529016639
-17.0125331300204
-18.7849510552897
-1.69400028605909
6.12337754945285
-19.4906546228987
1.1036657982621
-5.15991277196862
-0.943072541367412
3.2855915045025
20.4102790612007
13.1764782255624
0.579016839030134
12.5252411324523
3.15090683911613
-8.07272004511332
5.63389717608731
13.9447676043074
-3.89812629298008
11.7028586336992
12.3292768614556
12.207480023436
1.0221512252344
15.0803511738894
21.4626158421022
17.0512401672008
-4.84483892073824
13.0563132620349
8.20453940014719
15.5459560069167
-3.55182780961887
-3.8987049655784
-10.4181786124241
-15.440485003187
3.96875814277792
-13.4962190666828
-10.5434159153255
-5.64477282132563
6.93357795223816
-3.45866984845073
-14.6729374678503
-6.86061759291276
5.96633040448974
14.5023672346931
-2.51495222935989
32.5021541936877
8.25114550245492
5.64571594476623
0.275135069782531
7.79022299835198
-0.508970502882584
-5.39490122956994
16.0098892348946
8.09579415729127
11.3170912398809
13.4733519368375
-1.75183711224914
19.9548088321694
13.3483160235007
24.8868051097808
15.4739861077537
11.6593387140172
-4.58155203258734
-15.493757689048
-6.37675531678348
-7.34163412120537
0.915323332173035
-18.9579310753443
-11.518504240446
-20.4554607318937
1.73485556127137
-6.74063696612642
-6.2353448543984
1.69579384925489
3.55108596692443
-7.739141825109
12.2015681422641
-9.94530320104947
-3.43807776811144
-6.98849243041995
-3.13698986521737
12.7592686952735
7.98229085626945
21.8368250587452
-2.5623171683443
6.32060906017906
3.71166168761321
14.3555391856595
17.6012618129407
-7.1199651319852
6.78728373187927
10.1586791577505
3.4270621647761
9.93127891879963
-9.56806487519733
-12.9472168986004
0.640665907912855
-0.281722700545592
-9.09135367271707
-1.47314835202203
-2.45628763887608
-5.0057828038744
-7.99789591298742
-19.3203770598597
14.071492711187
18.9920077356688
15.4147624018783
4.73722718616755
8.31513699118229
23.7094082698931
13.7658316993691
-5.08350590899739
6.85546413325387
10.7873615667321
1.16988942049754
-24.4388609067134
11.9608159890252
8.07577174561301
6.60879934379859
10.8228075652165
16.634179659586
9.43478121065872
4.61649412669212
-4.89243761287432
0.714521633701934
16.3046165436477
11.217390041015
7.13733883576855
-5.74522155253313
-4.12927433021499
-4.73625918625971
-15.5462868589909
-30.5992736417867
-0.861296458858353
-19.8973380380681
-12.885397794099
1.29821411946611
-1.48491368442132
5.0850476503322
18.7869103335402
13.6816588419977
12.746168013799
-13.9865373395795
-6.22639139903636
-10.0158330678616
11.7142064925745
0.219100746757795
-10.4627534461311
10.6848095976402
-2.85147188800386
4.30929878212158
7.47603662920873
7.6663716937707
-0.471569581185318
22.0604519499947
9.70857322758149
14.7398559165223
14.6480057254775
-10.2542647849417
-1.47907808478899
-6.48031877495473
-12.4715477768937
2.07358057281125
-5.32186648349303
5.72248086325658
-0.483336915482304
0.865352289861042
11.4149770124304
7.54484577136172
2.92249805686352
14.5950131322871
19.7921749826459
-0.919563503580187
4.34992338061102
-2.87325157480943
9.33385063527648
12.0337425395586
7.57899806171837
2.790199773599
10.2652817087265
1.90970205135389
6.95757872125232
-2.72796738314447
25.0353793550028
19.6393255886742
8.21744392217288
-2.05826987159577
-7.50345738321287
-2.19379759830693
13.2441451419819
11.9489792974361
7.44714672372574
-16.362114664516
-6.75910212245148
5.98571146767103
4.48982569416265
-8.45263394293604
-10.8035974575736
-2.40802861052317
-5.06628658605581
-3.02557834578524
2.88761479470018
-15.2677144600902
1.45675427568998
15.4888322933671
3.03006160369124
-3.45611747645721
-5.08804945779198
-3.49091595783947
-12.1859442293844
-5.88874222859051
-7.10714957566178
12.684760316184
13.2234107003449
6.240919059308
-10.0957611671455
4.70636454715216
7.58833157995007
17.0711285261256
9.96619926473475
14.7143854126218
11.1157170896649
0.00792045391595275
11.3392014072
4.37160989211688
10.4041746373016
-0.64180508313232
6.44983473451656
1.08625244932849
-4.8442665783445
9.41370004140186
22.7495603709075
19.5927894187057
7.37947435706546
-0.274525873605937
5.75891488788188
-0.603036238735303
7.16863258970363
-0.0428289918503379
4.21176534933296
3.04671083403275
14.5138008312592
-3.82816566566037
-9.29301328607284
-9.01791298284141
3.44724910713204
9.36973795201897
20.6044749203921
-3.13223223355619
-2.82928281825398
12.5206218594368
4.46224931725449
8.4088379038271
10.5584686222512
-12.210673847762
10.2494399565316
-13.4926102568174
-11.1965045091083
5.05256298604045
-11.4413098714092
1.19147900012005
-7.63301370127073
-15.385936522706
-12.5874306877603
9.99310103423178
-0.277721744348233
6.24805432274027
11.1830685856048
13.8097647727359
-2.44295274714652
-3.80959907453998
-4.22027194346987
3.92247239481662
-12.7867936131589
-17.4181175761561
-15.1414729373406
-3.36782250050143
-16.580670154904
0.640559019026106
5.09834702832561
-6.07596997247218
1.92024112300909
20.0959814473119
11.1539426822251
0.544898910989192
8.4183376900179
16.3400788505331
-2.97440532170578
-2.21866068540802
3.088994367182
-12.2562313339283
-9.55025848913999
-20.0289701583372
-2.94740744043479
8.87688646622865
-2.37923131365268
-0.294041602325027
2.83179732738002
14.230799023875
9.39230098266099
10.7563689728534
-8.51621483818903
-6.59933960899512
5.39159189349461
-15.2925458890122
-14.7607723468236
-10.0624636464655
-14.8495795172108
-15.8056248682452
-0.693442486277144
7.22234516128406
-3.63551469567693
12.3583976634094
-11.5210995610674
-4.75734984732449
4.92393523100779
9.24612280964637
16.6748888847562
-9.08430608854034
10.1817178579173
-13.4485858256916
-5.62612846595758
1.17507995383271
-11.8741936301448
-9.74843529679429
3.77224831057796
10.7137186357862
-4.25318142005543
1.28876916513834
16.7611478846433
3.6633631200338
8.38044598746961
1.18814770009349
9.86787976532786
7.73515092132455
7.08263221111816
2.35791983987421
1.23263669479255
-1.0273338887629
-26.0512593123308
-7.1196094151073
8.15346869570057
-8.64757351819334
-1.2018952498237
-11.6093201004549
3.66169528598696
2.16140663431324
-4.03791347849043
1.29249119641862
10.2771388891267
2.57808961072498
17.567396081944
11.2622356789668
1.07635966645672
25.4553583741704
1.14985115233211
2.07797282686631
12.476961473496
-2.27944701869782
18.5232439430768
-1.42163220616029
12.178792197124
15.0844469101179
18.116656699368
0.63589895120673
-2.08482812973047
-0.60906944566609
-7.37197442774643
-3.48500083518795
-9.58385730767451
6.28545624715757
-12.8383954715727
-4.51105055659555
-11.3793199495774
-2.07788777600879
-0.731483491400033
12.0712394503557
2.30799209632929
7.14469109935753
4.03840844078646
-2.09090225624382
5.97838701343364
-6.1139896461411
0.758098805166791
-7.34920184238872
-2.06079711725299
-6.4801997052444
-16.8863605226511
-1.0738172814764
-10.1602636427977
7.85061857463818
1.23866474281215
15.1672347136455
12.9315606639491
6.46422700553094
-7.10412282617213
16.738929339355
15.9348314686668
-4.56969405256634
-5.98499357606804
-9.85582188660389
-5.27717354921727
-15.8699644667365
12.5784991389906
4.61139412306537
10.1667968133573
-11.9867149797878
-4.50404606225226
10.0374675778622
10.8495786999697
15.5086981440217
22.9028895315095
-8.36103021786811
1.2475444216811
4.0117066441508
-2.42318588628832
8.68645973372749
-6.27470876233645
5.81960311181168
5.37367195906432
-3.42335393659758
12.2669034726239
9.14641148258649
8.34328028423909
7.32205417213637
2.01536768053752
15.2207232158306
4.53374053405983
7.49245399437168
-10.2488102190939
-3.19501448207532
1.39735821964108
-22.9558216938612
-11.453722951843
5.9732452511762
-15.1566480457885
-12.2788951152886
-0.441029083327025
0.448110203700247
-7.97249717334521
1.40801587026395
2.4453958692182
16.3187391156879
16.6454828749115
13.8386259102505
13.2244824924007
1.48676272542804
-2.31815036707677
-3.22395154339956
-2.46233611420471
2.32793703685699
-1.15118084337499
18.5953388714435
17.6185228748168
17.3899228253932
7.76829511123466
9.96371639754902
1.39074488792936
-3.22115277684298
-6.51749967888133
8.13318781476163
9.64331825325969
3.29738773211902
-2.67955008225879
-7.42511161760282
-8.22670319103391
-8.2641834109562
13.6774507837937
3.57015933558084
-8.63433918134476
5.753692760454
-9.73012988234699
4.49905916647721
15.3789056451337
3.74410383776946
-10.2822187563533
5.79815074770265
-2.19239764980315
3.69311190908453
18.5830873507633
3.77596370800786
1.99359111555453
9.49648067548156
0.914067392013017
21.2729666847729
6.41170060232154
16.43659509387
1.69687099947277
-3.6821205144684
-0.437865164867701
18.2207737236186
1.44135134128376
9.09379048888445
-10.6378789750856
9.59893414519706
-20.7985507358828
-12.7195116062947
-1.26066448053199
-0.431782331837858
-18.7863566277131
-0.139893517173836
-19.4960843974345
-9.91088036686692
9.21120441390727
8.14235880542918
6.39328141763852
7.7635059070665
13.3573978413113
13.7440153237144
-1.58794316887158
-4.62506391032724
8.80813451113597
-2.53418732973403
5.231049315676
-8.06898115229895
17.5016509450692
26.5414833684015
10.2736973141028
6.12121116936928
4.84802831096528
8.36171168322157
8.90417005269805
14.2174575717069
2.83511093691567
3.05929907569863
13.4006738492881
13.2505966033827
3.71206718133582
3.83154456165917
-13.8729742886689
7.22158303189507
-1.91911152820686
-11.1717063234993
1.98941800835377
0.911858627807423
-7.59844227918576
13.0838698854932
5.67194493721523
7.86484269818503
-0.24821919824154
8.62720706299445
5.16124807126357
6.35163518932479
17.8449768555507
-2.35919626320861
10.2085176806471
20.2230463083732
11.2791645732885
-1.01246494248647
-0.522481361022997
2.2049544950833
11.2410481651692
11.5325484073758
12.429648440901
20.3507167247971
-9.02197632960916
3.40473405736714
-5.90826364836957
-8.92033621118641
-7.61332036496601
-13.368992885707
-10.565154254155
-2.72966760110681
-12.2194895587842
-13.2103649289335
7.35362536814585
-0.191331959645527
-12.9241647343955
-12.7448937400966
13.8382923687199
-2.54173512653735
4.4639947500835
12.4116830236587
10.4127665832636
-5.15482408021959
10.7213522167655
6.91781916403411
10.4200900007031
-13.1070409961644
26.2006722640876
16.0769685149438
18.3742174506354
10.975501558738
10.3379545940501
13.8851227626535
16.1504239765726
7.23678446870018
13.001506946937
-1.79923677528038
4.2017162644265
6.05319941679145
17.861929322125
-1.1447778019286
-2.26156510675069
-16.1400528413035
-0.242661322875534
7.58135310660765
6.96317184052601
8.72951878078553
16.6413099765685
6.57231728680537
3.68265764829586
20.9022583585691
-1.89658402906542
10.2428314165249
0.616532920548579
9.73528256903625
-4.11693812070877
8.45946043828219
5.22626208272999
8.91734615838276
11.0525581086471
18.6051059769359
3.21158974952274
-0.859866549747074
8.03857733047341
10.6396987936601
8.76410292992106
-19.5307280275812
3.00968740457613
4.78042221683992
-21.1284052402819
-8.75031499366703
1.03387274829046
-7.33535750117118
-9.07522946424168
-21.4073227889146
-5.83712126702235
-11.5614037398564
3.09033291100615
4.80813074063867
12.3534555456742
-1.30343687452832
7.01623773665338
11.8077554611149
19.6858639694898
4.21826302467361
9.01412965708609
10.4248191018697
12.7967374361684
14.9461198680713
15.9737043954787
-11.537445464369
0.231682439264836
11.3567466134903
-13.8310160794186
-4.43351429718958
-15.2156984300524
10.8983594266594
20.3694618269602
10.754901675718
6.47359121743926
20.5896134989566
8.43002206857405
4.75205183707912
-7.42615316356354
4.2369589282289
-9.05563059145906
-13.0342282199527
1.01689201117339
4.2659251785644
10.7943988057459
15.3295204999509
7.79665022167319
6.17652484640676
13.2870072311841
7.47124020431231
0.00208534684366923
-8.61783693975712
-1.33683565271056
16.8357732154641
16.307841179643
-8.24828936162864
-5.64004030909596
15.7063755619991
-11.1851581419084
8.79036494647175
12.2755125884605
7.74762086366241
29.0184620002727
2.66191242937183
19.3158155577807
-2.67060636180181
-1.09916112455247
5.66087446046916
-8.25826483043541
-0.55547468098166
-7.42807778798599
-5.57244647420961
-27.4618824082688
0.3256957727477
6.51674010216099
-17.0842159836933
9.05366611075114
15.5022776301866
7.70691640652351
3.69167409650392
8.87282108621307
15.9665257014429
6.0027743943516
-3.82699656151782
21.95491301534
5.07475957683808
5.49637379721346
10.4482117514602
6.91369095913192
1.57502548975606
3.07614478810357
-2.41041907897206
-4.12857456039827
-0.16802425286594
-4.67005955498978
16.4682563541558
5.65199488871005
1.77382509002037
16.0947273684499
12.3440834129175
-1.22722510275431
-0.059923374241476
-8.06392382187969
-0.327109252860481
-0.280884206892942
6.77495180665873
-2.9153925792209
2.8310118292455
10.5372675529217
21.0666561762985
3.07783769831561
5.3969139991882
5.58149588827614
0.511338425299183
12.7964809977202
8.80196728328061
11.6672756962828
3.49146232563618
5.85058249913959
8.42501520633067
18.5816909056074
10.1168560659039
11.6545482023836
14.0843690111675
3.45842196853967
21.440388252791
1.28113367177504
-2.57085463617264
9.82436200608723
14.6758487086956
5.02920233887737
-5.85074261060012
-9.80917974595635
-8.85812084245512
-7.38152048199291
-22.701554911869
-7.06160190058748
-19.8749363469625
-0.644466678514376
21.2939571454215
14.7947598915204
8.50497940517923
19.276283290117
14.7583037323505
6.71448425967079
8.51951332502229
13.9442625140688
3.02780598918493
11.6475550198757
-5.07732670512522
9.12035201761315
6.82813929161741
-5.12143986715184
8.15733104809005
8.68316643114028
7.3975072117731
8.33807031357924
3.90615405279682
-5.74666919566948
4.75524158136306
18.4083856316041
18.064468358416
1.24042567543926
9.98551401664363
-1.30420684583893
2.09066959400568
-15.9959002578649
-5.65143871074278
-15.4550130185612
11.3152474506502
-6.74273633202413
9.03684422965577
5.59381244395952
1.02056147872626
2.41075105930882
6.63038152988726
8.7265284783825
19.7776779605407
-12.5503359866903
-2.02840513077276
15.9151801539187
15.0236932781553
18.4571181063819
1.85199925581022
14.700004584642
18.5725717924736
14.1184019132405
4.70679002215731
17.29325855004
7.83532815109431
17.1824652691471
-3.08451670519973
-2.29885783787152
-6.20641359212827
8.33237174857589
1.01933482824763
7.39397272371467
8.05607912825951
-10.5087237812353
-16.4039774980433
-6.4929782446168
14.2145811128681
6.65122366451708
9.90700265195917
14.2137099487905
13.1183384482529
9.86952366106659
8.22702506329683
15.9106459182403
11.24263933658
12.259581907166
9.6973584962737
9.3424876435799
13.9793112790632
8.31325326871841
4.81424956887459
14.6039349652801
-12.720037896174
4.50036080239865
21.0254540135561
-2.16297155291805
12.65469797296
-9.80152035492113
-2.73791545444957
-7.10270242060814
-3.38333512013284
-13.7816933360801
3.95357024116159
0.366614716550795
-5.58604507225238
8.18128281978779
-3.56211438932596
1.21420995808039
-5.97866973320291
2.98975100935045
15.4373034326248
4.22235094533444
-3.20798312289993
2.20063696613878
-8.91963443375957
13.4975837525233
14.5467439014326
-3.35177509322677
11.2212422139367
6.26236957138028
7.8218996774212
5.33587828199012
6.15112502987845
10.0135818439933
-12.9935670946147
14.7262883080722
6.40751710282979
2.73477598476905
14.2040484821469
-8.01637258641667
-4.57092998188361
-11.2878643837237
-26.7605883432258
-1.65953660277968
4.08879988530597
1.70268282929501
-8.20437868073451
-8.17705413170679
-1.32635045344857
-12.5133677935568
-2.91317101283624
18.8611044077397
11.4481279590726
1.74404079595434
8.07731133349488
6.85419106186586
-9.87744690834836
18.5663334296745
9.59101729635157
24.7717159588499
-5.87073379655519
0.246730274850235
12.5847827089545
12.4402304218626
6.30514577659076
-1.55588137306898
9.58361965619611
18.7927948491092
0.50853591817443
12.0660229602228
4.48152050032137
-8.861392900914
-10.1146438632157
-0.975549744507586
-14.4321891706002
-15.8472049034391
-0.251777765801466
5.1792665323215
-13.3326349932771
-3.63130010639702
1.98103042241097
2.85485129671943
-10.5857746345774
2.33959728221235
7.10981289352319
-3.2888879306225
-7.07645689452355
5.23744208298958
4.53712423898039
13.1664481600082
12.8991257213643
6.54015807132338
-2.50254041234148
2.33535423682253
1.59637101150691
-10.6628973060033
7.53299560020144
0.929303085857458
3.79384710559591
17.8445976403585
2.06416625466715
10.0798797745014
-2.24305570603633
-12.3432898599181
-6.1923429977116
-1.20928208650444
-7.14958656545401
-11.7274321196354
-9.91922107823599
-4.6696751049765
8.98284598764229
-0.936061139102302
8.63645800656528
0.861395074110037
11.0956088022771
15.9429838660573
17.11826470532
6.90798953502627
5.49079537943522
-1.45165092686989
-0.407817987977698
7.04409074437298
5.48373839722363
7.73766130884583
4.78509707212091
12.8802184383827
7.0190734854635
12.7105478233638
5.2251559880481
8.94305963212197
-2.34190929168183
1.95023572680342
9.83806946060942
5.90527965252707
5.94856949877562
-11.942842697845
10.4322108944747
2.36899872224816
-4.44005294364449
5.3005147994406
-0.99558508317811
-9.00757554809524
-9.35502103654096
-3.65277802573907
6.30950179132039
-8.02123428008511
8.1363601559257
-3.50189232021427
1.18644697881142
17.70546948933
10.7474500185398
-4.59323891947905
1.94307318064037
6.49617408969991
10.3922822711254
8.83707677430172
1.27889616680973
6.74279069524723
-1.86622010386217
-0.717705599063019
0.14071166839561
14.8995726517594
13.4278652533949
13.043762231074
2.68248342050134
-8.38454436566368
4.68925400039762
-14.0399928456817
-9.5168520983108
-4.59375667026255
-0.92851085443255
-15.7457487864814
-23.5997889790819
-3.07400067284753
4.2187850658942
-4.78558303243287
7.40256462380002
22.4204416059514
6.12112534969108
8.23878017547737
15.891067067773
3.10798384362554
19.822524301659
10.5038063561225
4.06037770158583
-20.2531618094272
-12.9800602657676
1.19244435180871
-2.40473765841665
-0.289322563255124
7.22797713531602
18.9302974532972
-1.47042745612181
22.9929440273323
6.70629683614663
7.43326503180131
21.5604272142365
3.39954149529279
1.51450886831353
2.82287448188204
2.52515363786064
-10.2288849647428
-5.41034944552695
-7.52097092885279
-1.26588770013216
6.10431804565627
-9.05468604698813
-17.6646051839375
-17.078296148573
13.3402400581691
13.9971075188682
10.4937168277391
11.2462251026044
-2.69028018012069
5.68533806126461
1.45375879614404
-1.64649379043092
-15.2083347967161
8.15932743456043
-12.1029627871288
-6.16297002960638
-0.703438368016501
6.24306703544007
3.45390108419685
9.03058195194638
16.6773872399223
3.92594557568163
4.01435880143426
-9.41653164263444
6.17530415326164
-19.467276266342
-7.97313805094361
1.58190335222309
-1.41256966790686
-19.6805898596838
3.18091304342432
-7.61728777101927
-8.61872557158476
-7.10682357810776
16.4992134015878
10.4528258930908
6.6092301641406
8.2594592037234
10.7535733890925
5.1045303792619
-1.83549570218534
6.82276890273696
4.70830824546998
-4.0232312883821
-1.89913701601102
-9.06037276327386
-9.01769095689306
-6.38802255572854
5.02245977918299
-2.91115980639691
14.5509141887132
8.07033091836616
23.0261648055474
0.899729808631454
15.7581044662329
20.9707256786318
13.9188297951743
-5.31177285167726
1.96521639508785
3.40391113080233
-0.406859153800467
-19.3498094677185
-6.10600779145241
3.76500795881818
4.04373510254562
8.05985520340546
-15.7423397344929
-13.5477026556315
-4.70317061471888
-11.7706608432897
-0.265194193112812
10.8133965878557
4.54607576516982
18.3331834511829
16.1676137100206
-16.7042271698242
-0.734667908981148
-14.6579926473008
-10.5213652181317
-9.99722594563134
-3.6703131369759
7.09128539608777
3.17406625642524
19.0822958885439
1.93669109558912
7.11336020381686
5.06227486995023
-2.28629738794005
6.13734165485828
7.61662565198999
4.68217413553549
-19.7588174354554
-14.4332269580975
0.727079298373787
-8.11909266157337
18.4303870934821
4.29439031218865
-11.1677887367484
5.31098433897313
18.715330879993
18.8331882775264
13.8278049888514
18.6715739487873
0.967470956028315
9.77189705957329
-0.280628135656661
4.92382166088326
-2.09398921434987
-7.56259264755611
-8.80352562440332
-13.5082828831241
-12.0086910873449
-7.81772025662041
11.7150760532769
4.08678192479009
12.4603569937857
1.11958359904044
2.59703069258811
19.5294058696579
6.30984410821857
16.1827450017831
8.86850781004069
4.78932838532816
-6.76541477894759
-9.0679109942774
-1.83633686128767
-0.506246863029119
10.6600285032579
-15.7776209615859
11.9413898775827
2.6461145194968
3.76173576948074
-0.702810838325978
5.07414058679732
-0.0646409321152837
12.893585238001
17.0086914035327
1.17429795977051
4.7426014985448
1.23336179554717
-12.7896977706033
-10.1212400796681
-10.2386428797536
10.9685874777286
0.335915515023432
4.77131464793625
8.65328902444993
9.428835757164
10.7385160764856
1.67472173997959
8.69609563180913
5.93685551365043
-1.46961795062687
-7.22602069266856
-5.5699567435494
8.00381443758329
-3.02673113286913
-11.6440075602939
-7.31066087549768
-11.9130362004641
1.67017299893389
-2.73464591395948
1.18119791879275
-2.21030418937442
11.8243712901024
23.1017167126452
7.09359067526733
16.1020245434246
-18.6188507539305
-6.68731464163848
13.4093756548813
0.336879819827023
-22.2647748820102
-3.19594891363017
-16.1951307312703
-8.43391514769681
-0.916688393837284
4.94129652602685
18.1441758732693
-0.295689731908512
11.3135809842037
-14.3532902999268
10.7228471793791
-4.02884268550352
8.64778774260642
-0.358951646113875
18.1408633465069
-3.49729616769922
2.37116364351191
-5.64861152735931
-22.311700663122
-2.74056897264279
2.25097822635862
0.686808764407422
-7.06890192516419
-14.7234723520827
-12.1762940825944
23.5917812058255
13.4709097403827
14.8793834455123
4.10039210932138
-6.57818221568906
14.9159099151813
-5.07669420974826
-3.77557573671475
-23.1785088948561
-8.26823809455022
-16.8182574476036
-7.77568978110759
19.2349510076343
14.1149893221036
17.7756524429974
-1.85380271090275
4.97619189549101
12.4357599736046
9.84259102841456
0.0763068318296094
8.60958590663628
5.81267111384951
-16.1163230219983
-4.98143830515715
0.518184897158743
-17.5582658810275
2.84112160697094
3.29349086176206
-2.13127834685107
7.3245332906601
9.48703988059797
18.748214157399
1.88125001544485
-3.60436469894139
-11.4922454384485
6.09190997972456
4.04024223392968
3.80571348313252
6.93136386085076
-3.73211162873042
-24.9972843912472
-18.8122847816595
-10.3414791981046
-6.71390534553855
-2.39099392676956
-5.6068873064976
14.5523729014709
1.44015235456263
31.4780876455128
3.5392824712535
8.0507383416947
-0.144378031387834
-1.30452500955948
8.54890142013558
3.28492121773407
2.0941634320182
-4.31087410062228
0.877783172080659
-4.90765584413341
-6.95158906052101
-11.5978137888775
10.281316853082
2.83343128470695
-7.82220776194922
8.60783352278875
6.34599999943817
13.0745631893756
-4.66672172843487
-1.74716591022625
-7.11454825747163
-17.7889787453163
-13.0612096940568
-8.73474141819061
-0.48271120740624
8.27116912791349
-4.56069220848098
7.29616188419948
1.45189102602673
11.815685558702
6.05148012493818
11.5428906395582
6.54502075755244
15.4578997412183
6.56224050198698
-9.03438371248323
11.8103908464738
14.2670459758877
-11.7979970740992
-6.12663261463988
5.30264462631354
-4.16472391106678
15.8163290954364
6.53362533245252
12.0249543237883
2.12360215181088
13.1899332917725
11.0842609868609
22.1288504850596
16.2812591442972
8.61460129493337
5.41904096611526
10.5638927649723
-2.70372797545712
-8.50483004105907
-4.58779477139547
-4.15975077522339
-9.25163593124988
-13.1319663114324
3.79752471665546
-2.27497704870938
19.8982106810065
12.3533198543283
16.7283668149296
15.6114608439336
-6.85071638928957
13.8790943316712
15.027863060775
-1.28975266796985
3.14258179424864
-0.747615638716765
-9.8684084979621
-9.68475664255321
1.71032006692445
13.137575118616
-5.78841695439045
4.75897703026124
20.1786258021814
5.79599582584149
-0.295310283402364
11.3240638160922
5.7457077060323
18.5589376870921
2.88780984312714
-7.15018073129019
-4.35997690485712
4.83296486814493
2.71690744073373
-12.4313150203259
-22.2364583616514
6.91830234782854
-1.47663804105974
7.50420415689108
14.940957066592
7.82206062297361
17.5088706961699
16.6081998108762
4.52336551260551
5.9885546246636
8.02004770847909
-4.18448337839146
5.92628899020812
-10.6727805386741
10.1330085986382
8.04074491917378
-15.9989346920935
-4.67175771410735
6.04136943965186
10.5340376698126
8.77617330393426
7.95844448192728
2.20569115815815
6.41906564927512
4.56614494527418
18.9812298694184
8.3756591877397
-6.47131462121112
-1.06741159414034
-5.80548404780913
-10.1500028844009
-5.57260445448083
0.611199912299832
-7.34541798481894
-12.5749913069778
1.73895909758573
2.15899123664106
11.2261751359868
1.59557225315369
-2.44792599694115
2.12888924139963
4.30167784678104
9.79435498517427
9.66324782597466
14.951467442633
-0.24938689308071
-7.27074086662019
7.15095792507418
-8.43053385940762
16.9821835596552
12.5220034037202
20.8887750104937
19.1359983729102
14.5914672124005
2.87006650745284
-7.35883442991712
-11.6048913820996
0.066778572612801
4.11295320059207
-5.7697758967292
-0.404064248350352
-3.44718006142618
-13.0906078049796
-10.944925542951
-8.74174562792886
-7.0280819996947
2.95232870041239
-19.924746104964
-13.7271126133129
7.41830549480088
19.4356181529037
4.76569415855712
6.23819097032037
-0.887029968632772
14.374568884461
1.53772799144265
-5.01940527671633
-2.94083084011017
0.191455259709155
-7.18567920415952
-1.29175292713984
14.274443935745
3.69501617710458
0.787454790864133
14.4774774024364
2.61647934984888
10.0604540783276
3.58858734990735
3.43555341543951
4.23101385979295
0.975097468224381
17.4439659073032
-0.501098861393833
1.23817212070999
-11.3826420199916
-16.2881848865917
-2.61402608924218
0.455366765971583
-4.31645310364565
-1.34785334748328
-12.5185034636657
1.87391683842223
13.2307174947577
11.8618682114956
16.2574475552077
3.84915212543899
6.01420448153105
-0.322403921833746
11.1828076838564
11.4117501969515
3.35808680722892
14.8041839188034
4.59131245443817
-1.17350512857514
7.21779654484231
13.7163730743105
19.1737032999048
23.2730056726258
2.57412698564165
0.775326876166124
-4.0417972681832
-8.70088354052173
9.90181247016128
-6.84409312040159
-0.825643354610786
-14.2692872774491
-1.04798112021001
-11.1479157711267
0.591580461258025
-7.20445326504601
-15.0108031722123
8.29569824941771
2.66943595073194
2.68071220491767
-3.48999276151577
-3.83743819007466
13.7774967628769
10.0197017354583
25.7765357082574
1.54261387201261
8.93455884466665
3.54942866319998
-12.4372323335626
16.5284076599544
9.24615060119685
-1.61347316081284
12.0060498800486
-11.2414384486856
3.46371854146917
20.4817844300799
2.10174928463849
16.1496556786063
6.99159533955821
5.16875655658747
10.7662260280719
-1.08608173490581
-7.0463106099072
-21.70660304513
13.5698708302109
-0.622671531867276
-14.0686198337198
-10.7820521671067
0.17500050666518
-2.1015667311259
0.801110114616549
-3.09818982726471
9.25646764864631
12.82528748225
5.48227556778829
1.05790031894303
-9.11253092590305
1.61884322170778
-7.20527340190285
15.8688764577603
17.0223214453787
5.48340300326708
3.82136015428224
14.2556341779882
3.27676510122712
-20.0991612152276
6.51887918249515
13.3277415974985
10.26879889063
9.7309176658175
4.75429230848807
-7.70379497546776
-6.50441376051751
-6.09426996125571
-3.01804256241422
-23.8879956505463
-7.15658712591511
10.9282228793907
-21.9472397705716
-16.6046531543063
-0.000462903068438436
0.273625249327862
-8.90979063758986
10.0254651446289
-3.34792744203352
2.48943490664116
12.9604248259583
8.08309419993598
11.0519937314141
8.20506858883275
4.113984522846
18.5990608461159
5.86102160055209
7.05336028262787
14.6554290093218
17.0271279294763
8.03776011774264
17.5964090969482
16.3815131666762
10.032314766448
8.96169078177197
1.21498149112881
-0.162904663178821
-9.09322969571549
10.3960468869592
2.16786496877568
1.23395784137489
-5.08418937396927
0.111949809753918
4.45550374157341
-1.61971325055454
3.88625672233815
-13.6295888646196
-10.3872201285789
8.98279489192577
2.03912873782397
2.66314554893239
12.3169664270447
3.33711014538682
-12.8702254208788
-11.4839169035013
-0.452340615949253
2.07628107078624
5.04451633631739
6.26636199090914
9.51720580377721
3.38229764591457
0.938743889923435
18.4044370630992
4.53919700202201
13.38623405281
17.9299128324649
-4.02035142330309
6.96673238127786
12.2832315358273
-2.29760935456928
-16.141936450797
12.1157646945919
0.146727563799259
-1.10915090109857
2.68681595953803
-13.9235878522755
-2.61606734237627
-1.53470813576092
8.79830376120561
0.420725785825381
5.58452045225818
-9.17509965472282
2.17475668991716
15.002411575926
2.90772912327042
-0.983501439330489
3.35171959084132
24.4247381467043
13.0389293238494
8.63349879482487
5.04583982924594
6.17333529094405
15.2731296162386
0.569692447514494
4.334880863205
-6.68974447188127
-5.56392559113688
15.393515528632
11.0256474165813
3.03157851008325
4.87536708328321
-6.9207216931033
12.0248651410446
4.89824455917011
5.74929668181148
4.7933926153849
22.4517647395957
-26.2835381453699
-19.3605488167066
-4.20548855872646
-14.9056091719444
1.45630820072895
-4.04068437360432
-17.9480542743531
-12.471945673987
-2.125983349066
-3.06088021989613
0.0585454199186577
-21.4984129205802
3.79008300812452
4.06432756280619
-3.5035599513202
4.64867803965886
10.1478496203405
7.99679761021733
2.88735829534718
15.5811666226816
-2.07011135439271
3.98036376586638
5.51716476450264
-7.93360919022583
9.38975665534671
12.356815390542
4.10436264436445
20.0509417911307
14.1332556731414
8.2263411974279
6.66078649852423
7.90374734907987
-12.7617903431019
-7.66985549340822
-19.1171475087184
6.82364708373018
21.4365858502941
3.57163786902879
-21.6511081471256
9.68832372277638
10.0113188934676
0.433568673926189
22.0330437552412
11.3558506154949
9.62257582941784
12.0362205647355
18.1237867188463
7.1278767102524
11.6813345050359
16.5647534123277
2.3603356190493
-0.148574870320237
18.1711573458501
6.17576174414777
9.3843630052418
4.6471188047066
4.72410724199195
-6.01780916170321
11.1609949400972
13.0298918191827
14.2909632625873
12.916403095459
4.82358236179983
1.46302947266303
5.88695472857991
-9.81175317948124
-6.33472062802086
1.74841554511638
-3.6772573142779
-1.97986184655286
-8.51599463318108
-8.323207793315
-4.46551592548249
-15.0916598154168
-13.5924082952851
-12.3083916486046
5.05688273433785
16.4400272033544
-4.04484166338288
21.6977668362296
-6.72240022153728
15.762062139307
5.19530068542088
-5.39809677596661
11.6670969554762
3.57249575200518
6.21640374757266
6.77716691311193
-2.55566524410935
20.1445720370143
10.6461418949141
11.8353079963303
17.2328774762644
15.5862066017147
8.40210335273465
-4.39152699316161
0.566444814032833
-9.48023859944577
-11.3757628738824
3.28281777748788
-18.8423834814966
-13.7550009943604
4.08149532995756
-4.22451667841989
-3.84072263289588
-20.0511644235144
-0.737658297941721
8.71677683740935
12.567617051609
1.35950227803803
-6.42243299206901
5.7553568932281
-3.38935126661713
12.0447088876222
0.802395232697402
17.1829293428735
7.78082582922918
19.2844914906528
-6.33628964755998
-1.36033533515207
13.8516848713399
-4.39967613330577
13.7652224405577
10.1229859878686
-0.593955741828884
-11.2318074422537
15.4771794675718
9.64666887604185
12.9236464922697
6.44868427210059
-0.240542327812365
7.95193628832484
0.599788710397396
-8.98973360384621
-23.3505708080355
-2.05500705580637
-17.4233877930706
-20.3869103063624
-4.70783507269498
0.102290873401949
6.94921968769535
-2.81314793252122
-4.44674047348361
1.11070188112447
8.25420607157226
6.1779544221458
24.1916408207235
10.5486276238835
8.86852094368318
-4.237767082288
9.53601148853173
13.9236945878672
6.21323591115978
12.959055220521
3.38373627513685
10.8856499996544
-1.03710497545911
12.8924061004339
3.81418710397735
-21.8628692378739
1.27744156332829
-4.71737696085342
7.37103496752573
-16.6502927093098
-6.17295663653546
-26.6631237296423
-20.8540411233118
-16.2187742059988
7.09334920601716
0.559091931252205
-22.7411126701623
4.51988033123536
10.7733613172662
24.7470301308987
14.5853386072415
5.50153923417108
-4.81629755466051
9.14312183856855
-3.17835061004323
10.5653797381748
-5.79915650109503
-4.46113470831693
8.36029143454094
13.5850119968143
3.98561847197898
1.64104827473824
1.57976288356352
-22.3602535274083
-0.291926484137308
34.1353690702248
-4.58149700385372
8.52929546154025
-1.47733079298828
1.3729650564878
27.033770802812
-2.02914336838725
-7.82416352129557
-9.63797020163785
-1.99285332790271
-6.34300139934753
-12.1931755625134
-15.4084850397414
-9.63515010992143
-6.73546015032704
-8.5248237897142
-5.78505611648897
6.24258086683793
14.4596359165384
3.96448965975271
-2.95776328983621
0.633483113674472
-9.6350491900884
13.5774866549368
9.22598956498462
10.799453094411
3.9389169493966
14.9215352813365
9.39303024478935
8.86589597871423
4.85005809987242
-1.64728739887543
7.10135036160307
1.4961080079342
-9.36613658722879
-3.3812437099007
4.63319952851819
7.77103636818104
-8.99397297216802
4.39193157297918
-20.6008495794679
-17.5009583124297
6.60538382413624
-10.6092515656151
-10.7574580005062
-5.32219738847249
-3.87550647561325
-15.4232590429103
0.149574302477816
-0.716202596158759
7.82297381180898
7.84516894742942
12.9606875684342
-3.36396531649065
7.63798084395293
4.46521998813974
10.7009350821294
0.72488940176001
5.11993029859045
10.3370984686901
-7.66238043057551
6.34013368123239
-14.3553382541014
18.2832951208918
12.0284514278568
14.6769168539189
-2.92071508845195
3.00572780162135
10.6693744776632
19.2213690973144
11.4623756728163
-11.0166342829867
-14.8386286859659
7.59656215113243
-9.55708290223198
-2.10598731023366
-10.1730520772365
2.1373857737527
-17.1559045375654
-10.2120325574422
-2.97019027372345
-7.66611369343048
10.8288649133091
12.093057226006
0.402050499213463
-0.467042539401645
5.22875210184849
7.64972558247344
17.9760673192097
5.59175204776179
10.3876376608093
1.23838251019694
-1.44662336152452
22.8589582503852
5.99423064469121
14.6135338943647
12.9912804978931
11.7853059142218
6.57053636416801
24.9319122396425
-6.50238018660418
9.67171507582003
-3.76314891491473
-24.1933287145983
-4.98776173615362
-1.59714833314335
-1.83292485925081
-9.50029879240746
-19.3147169933126
-10.5240172190317
-7.3703497837714
2.67210891671221
12.4089456148277
9.48596638161548
9.06748733328913
7.43869247364242
10.4219519618626
0.97365842127969
4.2454816537081
0.865796757631728
-0.435526081985499
-1.25972365199405
6.93290303673906
13.9126353210388
1.26320372633096
-7.51314384781883
-0.472852767457628
-3.88494857826965
1.33372667200538
13.2190233785027
6.31911386288197
5.83900383158181
-8.55233402161301
17.8140754453921
3.27670034647012
10.0592012360249
6.51440685391005
-6.25720144864306
-8.73210166623361
-12.4871626890754
-18.5979555492347
-14.0244907834694
8.25609461244163
-7.52212540222365
-4.69789335108735
25.1925920841328
2.48242670059645
9.53738999475751
16.3541667531203
-8.33147807044326
1.07517465704834
7.83737840328466
-9.21165566931347
-3.92739236148147
3.54169708168133
5.90153090765077
11.30368843249
19.6146787204314
23.3810980279772
-3.08791610582516
-1.21066336557304
9.73269352736149
5.23798307960227
-1.89125152930608
15.3210406249127
5.08745260628897
-0.738578483416971
-8.83312012865431
-5.48377672394832
-13.14645530794
-16.7432427583463
-15.7897203194292
-16.3661632505685
-2.64627843755338
-0.382559817694802
-1.33508264125728
-0.102738905931233
4.58976124642094
13.8310456858532
18.4078040956324
-6.12464998387164
2.99477127329309
4.05324779164644
-1.13889693676397
-1.60656300012888
-16.6819841186689
0.509512096644322
8.27238201877453
-16.0285630804918
-2.8023767689549
-16.4211844841099
-7.13225780306354
9.21232426543583
0.829710834012542
-5.75363847457696
4.67277881568753
5.44339235741444
0.0183275218926049
3.01418515721647
12.2179553956358
-3.74117888656533
1.82304356059235
-2.29648144158259
-9.37914322834941
3.20859470365264
-12.9674255993369
-7.16596759105176
-29.1000912731955
-5.33900947913088
-13.7278445463623
1.41970111847353
17.8511541859646
8.57312572300195
16.3269980166463
19.2678801997869
-3.97657552027671
10.5589192257403
19.0824469647855
-8.73220381893127
14.9423590194314
-1.51086718776636
23.2281172088713
9.27595794991581
-1.82102977715936
1.70727503142688
12.865552689015
12.1415848976189
6.09905606906773
-1.70080846316293
1.67778185882655
-6.9882152022475
-14.6777847464668
-0.623274011068343
-8.21325923325587
-7.90027706758044
-3.74370733593068
-2.3791004777431
-22.4114138954624
-17.1966856063148
1.02028819491152
-12.6264524156629
0.400643954902644
5.17152897299909
-5.84617885844771
6.47642041197444
3.85033411328256
11.5639707116413
10.2623324688636
6.95497952304882
1.35734096158093
-3.23614478102858
-9.68983610000664
-17.3657793902829
-4.04346401006775
-9.69960396276323
-13.9800047385992
5.6519596631462
-2.55676144565007
5.37924299103959
12.8267094601707
10.8529530211299
22.3118375725233
23.0184945288386
15.1869462785287
9.79740395152151
-10.0927054113956
-12.4003505156343
-16.5672076910024
-12.8372241869854
-11.6624636863677
-0.610462866139413
-11.6483319898243
7.93188558445176
-3.60096846723621
-6.17800171004035
-3.20659185659868
10.2017041149296
15.6511757637173
6.04076519875014
5.68964454303878
-1.9143241394092
-2.41323055648118
19.1337302443613
16.0994850444908
-3.41384700607851
3.42914344566045
11.8360049978725
8.00357962625305
-6.82850768419735
21.6859990822973
5.78826068604813
-19.5886900828226
14.4572918453538
-3.02425947490129
0.407770465090354
-13.6355147230863
-3.12492840045663
-18.3365156721574
-19.1466677295362
9.90204647157267
3.04551659553855
-18.6951179130953
2.78410998709377
-11.1160558115237
2.91516545461953
10.243443632479
9.90247887138559
0.469820584806202
7.54975194255496
-3.10165104717244
9.63629633926469
-2.04513927618451
-6.39881248212057
2.39385742907262
-11.9690782187696
-7.8491745618072
3.18522935126253
-6.08973010746714
-4.75242742855776
-20.0916290107382
2.02657814088894
5.26590502337425
16.4404981074777
-1.43523651307638
26.0421127996374
18.6619694601002
26.4082064785868
15.3255929324142
13.191959074425
10.6847226244482
-14.3598741446269
-17.8841527952132
12.2636310232306
-5.17063069016639
-11.8628449331548
2.09371254115272
4.23382280726681
-2.80560597935047
-0.0632313548117369
5.62124639458124
2.09382997042209
6.17593489461092
11.3059350588305
7.69252129194307
15.1133254488287
0.503865015884496
-3.31123295197178
-11.8032259525807
0.764301208217009
17.5970759200655
-12.2809795651132
-4.54970146043213
-2.78311311612565
9.88645599972718
12.8780787068045
6.46705473932817
7.67158768585032
2.43899574723339
10.4236357256278
-0.265899030441607
3.0010587934662
-11.4930955014725
-6.3442157560393
2.97093751661891
-18.130609306607
-13.1850443369052
14.0181973025427
14.093057010076
-1.00436179784065
18.5584356798784
5.11374091135417
8.06715524287509
11.8774744062659
-5.24553219068096
5.69756241827075
7.36059027202243
5.14223357079526
13.2350876221091
-5.52013284755894
14.7895803761114
-7.67440580138064
-0.970500313639333
-12.0233223684894
24.2025616753292
14.5018873599376
3.78322405969598
8.30672342077095
2.90314007975629
9.11491804797005
3.28535208251812
-9.08553536228977
6.53711650175797
-1.45811423876235
-16.2842215980303
1.99138935735803
-8.9995009547595
-16.0507802950647
-4.26744105809756
8.27603658758962
16.9625734919248
5.64190142476283
4.36176104804302
7.1099858030654
5.51931633370949
13.4807237573088
-4.02821219862869
13.8668658493494
7.0452719600257
4.69423957611649
-8.88664544704314
-9.137535233556
-10.5955833607638
-12.5348027454974
-15.6680997702786
9.387793666742
7.29081144522736
7.61903522302933
5.65271320237115
4.11974969890036
0.234338229984529
12.3846215165264
1.00166274920026
-6.20941709201017
-6.99488117292274
-4.76597887653831
12.1921419561064
-17.3516648942537
-2.88488177464418
-3.62004817399291
-5.04169532111466
15.1356065772471
8.81622278988609
20.434295470007
11.1294683261494
9.52396423134594
12.0746967981577
-1.20664431470861
0.425390700612938
9.34389600648938
7.23872986562451
-4.00609418089604
-2.59768849166419
9.54063401118329
-8.73816612659701
-7.12995712301409
11.4262747600933
-3.3862130659323
7.71766753655588
1.58672131718908
-3.28679113872678
7.74665650501298
5.85128377766276
7.69838701407384
9.65718368178082
-5.39275251593788
2.44714943539347
-1.75409757495029
-0.182821862201828
3.76018832642166
-6.71988388612352
1.83380608670715
-5.6921826634668
15.1378257348977
0.553231061948353
8.35617969915881
-6.79759286047014
3.6171790870133
10.4527138613338
19.72690270701
21.260277044667
3.24321054365761
7.50557061763035
-8.6351957434153
-7.87989903405575
-9.0380208600277
2.66857780754325
-6.31983040525314
-19.9644425574321
5.49280668797906
-14.0107699126918
-6.34148697600269
-1.10123824590319
7.6807276803182
11.7387362707076
20.9710339102665
-15.6522486690635
-8.13501946186594
-9.4837906757431
12.5952463531113
-0.832323580608051
-5.21976739539422
5.711865804373
-12.8723342323558
10.5581907699044
-3.3113412990851
16.2979410529578
12.1415430877258
6.71472060669092
11.4784988200234
23.9238125088661
1.22973724889026
-0.874317732546289
5.9839165085384
1.69762063503592
5.54367037307385
12.4924831645763
-13.2477995944567
-8.07275568701334
-11.7787039416
4.71566017893716
0.735139102486665
6.32628731328451
-3.34810747306816
-3.63672138237216
1.29012887565506
6.25599275983026
4.91634605998322
21.3631216817731
-0.362620558997864
2.3279357554075
0.674461713357161
5.65970025754661
-5.26685855239703
-4.85611364242874
6.60569695860366
-6.58295933648399
13.9144132942111
-0.0723365424119833
13.4254429208602
5.63776448330836
3.30611519176095
10.2110860315061
18.0078037829624
8.3861872491553
8.37030485954135
-0.354465983733798
-2.9973072052225
2.6772902187092
-1.21659289319366
-6.18459156032111
4.75584995481858
-11.8106821866918
-25.0353719491013
-5.91194612694049
19.6688206639369
7.6983253982048
14.7218569939053
-4.25740224517008
8.03938503242675
-6.72128895701113
-4.5736376359058
-2.58445694916626
-5.15021857418331
12.1379066239986
5.45876616327847
8.23619699845853
14.3299304451045
12.2359761988426
9.5660288330419
5.471882205234
9.43376083720865
17.0177929658586
10.7437578939886
10.7471934476986
19.8065075605161
-2.440740824332
2.60135412975335
-1.5242432646737
7.61778711451318
-16.044772940781
-13.2392057924325
-7.54805530781259
1.90203532014494
-9.98133058881078
-8.93795154431613
5.65231721938852
10.4128176458959
-5.86719660618521
17.0731112730477
-2.92427370853131
0.193910647740784
7.27336468703344
17.0780750558198
-1.65458444810708
-2.98305934413119
12.1038065645848
1.34133578020439
-11.6298703580677
-1.72465929885412
-1.86908584075573
5.60185887498286
6.52676419296907
10.4541136692613
6.26473350191523
7.46455714339902
-3.38215464718746
12.7002796069683
-12.0918060685935
6.50462168403722
5.55677244968245
-9.74860256715984
-2.0644188575006
-2.53341626443074
-13.0472324400522
-9.81729215249091
-19.1731612671569
-3.67211098921591
14.8120536602026
7.01367791396427
5.95464747164417
8.11291521566119
-1.87417428026636
10.1751764131428
6.6436600672897
10.5384408848672
-4.280007742745
0.0615286856357953
5.17999996477323
3.97812438368648
-4.37887846847955
5.6598244543415
3.96120534334642
4.70017320890666
-14.3675635179417
17.2711888509301
13.2193488956252
8.78782872051032
16.2705214156702
14.5768930621068
12.5743288823897
5.34888109322764
10.1401101967382
-2.30365879375458
4.85131365213877
-10.2309510611758
-12.5620549099487
-2.05891063046273
-1.53949438734736
-12.7706885211752
-10.5585997303043
-10.7276850624002
5.34531114189677
-13.2194140108648
-6.2067772635699
-3.44891568968047
18.215231630914
0.0357397081917084
-7.14492307084698
-0.965594640496974
2.90472746818657
-9.72208273972099
-0.748862799685564
1.01559104072973
7.29417229926575
6.54909092494215
7.74682318728659
12.3354678490843
8.4438445280294
1.4884829771863
-12.0453770496816
1.74356123265448
3.2287168900531
-3.06541688794559
16.667915726078
-12.2698937156631
8.42159081254007
-16.9993920072643
-0.327517019757986
-17.3004749912792
-6.9127184931905
9.85171220849225
3.75236408758995
0.591595364270743
0.859264529048089
-2.93882784208464
-1.43994757195403
0.179460808807449
9.1272204160357
4.25292219186119
5.93601960803071
4.67181901159158
7.93324971278014
12.5077498791022
15.3932985924811
17.3912207115421
14.8849471071351
22.6570122884661
8.73311134613136
4.63094836115055
-10.1914269044311
18.7854363197387
-0.962388312634304
4.28826620652599
1.82361560521097
-10.2792017129874
-0.249104056478731
4.50712969201562
-8.43874811348981
-9.40476922340601
-9.13737701910966
-7.11663453828465
-0.0842225783161262
-5.67549525868037
-18.2502236756695
-27.6394087673589
-0.333563599394766
-6.48855081807651
9.25082079618533
13.2316475025424
5.07225900428971
5.32018312192167
2.45779310150001
20.8741065257489
-2.15982949237205
10.683522858749
10.5706082378051
6.53459685246773
8.22867009815976
11.2733350318265
12.702967151732
1.14599509195478
1.71419008099646
4.8969069583173
13.2361048211716
-15.5226836397164
5.07991702070534
4.85664479927181
-22.5647613128332
-4.4282088672647
-2.124415251017
-18.6733993799225
5.9286859921851
-1.36826871851319
-9.32580115840987
1.19522176095316
-13.8843477024496
2.97274083208429
7.45755536415191
15.5619319874419
4.84875734105758
5.36037545839736
3.44655271434924
-1.61335407077027
19.1002602043373
-7.6518151059326
1.09179519230408
-10.5777002219513
19.8331538795628
13.6287249515831
12.862901537265
7.05175762657554
9.64725938650625
0.7867840941175
1.52989109475886
8.21214393850456
-3.82063598061443
5.93647598018154
-3.38502612876251
5.40704403169906
-5.07693262866945
1.99347221348376
-15.1319151074447
-11.2762661149563
-3.49365785312688
-5.37402559377277
-7.03974000409232
-10.8019038638899
-10.6257131395194
13.7832018788521
-0.689794964053846
2.02538755851285
11.0163359700957
9.46581274454003
7.35456488448894
0.702803053702811
10.0318805727477
9.43812104651498
-7.85867235710483
-4.08443145883202
0.836574038333324
1.50619095277539
6.43343259753337
-14.6679838496405
1.32251173912097
7.01331126478411
8.48632648377596
5.70300545245655
3.49505568022956
-0.82276396840119
-2.74302014484398
6.38390041934297
-6.74000760292863
-12.5128434986822
3.85262222749624
-10.1203664268071
-6.56397514834784
-5.23119057991428
5.44583338209411
-8.50543024292363
-0.835405550515093
-7.94075108168564
-2.61542724371063
5.02956157871826
8.91371505650445
9.42418049926674
8.37469760956392
21.2835912533876
11.1390597385405
15.8305530262569
9.31786690715702
12.5650715436756
11.4657768858226
-6.4624034165966
2.84012486265846
4.20461851212895
2.92672386005284
11.5401364250209
9.9997330355118
7.97394851406187
3.67965781340889
2.38458519940554
-4.33797177327923
-25.0535105682503
-8.75201504717176
0.342989506731666
-3.90253694691516
-5.12190872903527
-2.48156105289005
-15.1781072214681
-16.5489813779318
-5.739244496277
-5.20982145344568
1.76262260736273
-13.1580173516753
-2.29274264876619
2.71800639253885
12.5490977813928
2.55887925620935
17.0578231859093
8.84911334767225
14.4571986171363
-1.72889907007565
4.29951545658269
-6.66623927868111
11.9483836464704
5.21152623781163
0.000559613384010227
9.29163889552534
-2.65110691391593
1.53687562324553
9.57820814281409
-9.19484353694679
-16.6783258595258
-14.0288176121753
0.785772519972617
-16.4822768169149
-12.7406115645326
0.0993929548709649
-3.25146774670042
9.01043217579165
-11.8813050813882
-11.9048543182684
2.51392633277485
-8.92553926538815
-4.99048332072378
9.65773366816657
-1.05269879611436
11.7164002852936
6.8667562816192
14.5114073117077
21.9649509903526
7.93499816525112
9.52112880666951
10.2794809839397
8.17627993940414
-15.9965084137736
1.95530103919778
5.43383020542298
5.11706720345268
8.66290414806546
2.38986031273275
4.72248305406149
6.26204459926018
-16.4165078661795
-12.319690307262
0.387030604168696
5.06416329042
-13.4222392726151
-11.5017539901282
-4.02664806370901
-7.3170626307295
-23.4032165239487
-17.7590976893831
-19.1969086995977
1.76062093034371
-12.638479634091
-4.90123416718277
0.996514217945854
13.4615791213306
8.9555348642424
16.4137912667168
9.15952305269722
11.9127990031497
0.305204060847798
7.54810824642501
15.0214289802145
3.51225010744999
8.78867662620328
-0.848638016989922
1.39726482949913
15.1602816227537
4.42122442787153
-0.839234570471051
-16.6132943735234
-3.46824167641757
3.43153127857278
-6.17267342349706
-5.77118991170946
-4.65073556300398
-7.43157314106717
-4.24627658545302
3.15595933486629
-3.72405992051722
14.5329166773334
-7.47149731967494
-16.9484511073572
-15.1025055370984
9.44555199393806
7.62324793823564
-3.50287051500917
6.14737246150547
4.99013845310504
1.73288236235369
5.16251320367232
3.40401578999696
10.0051934863036
12.0096307824128
2.68794186565906
5.69026627921739
17.8581917550783
21.7351655177597
20.474262418652
0.293890472283408
7.55051240486726
-5.1521090479496
-10.2596235771391
7.60708356759248
9.84100122174742
8.57394112690291
-5.17295703087297
-7.50637560753465
-6.81555766601463
-13.5205017271967
-9.83313467949559
9.04105011752136
-5.84429530695706
11.1458306020495
-13.014903744502
-5.28799370318915
2.10495808646604
18.3273500352379
-0.293273270611889
7.70256288809073
3.40580631669851
5.22826720305786
11.5278863051219
10.854000602202
9.18941682978331
0.281881118273002
-3.25303571486961
22.2521644422641
-0.808470592819284
20.0314566632381
0.115636855555153
15.4806083208179
11.3608162024569
-3.43077062895378
8.07190696325145
2.42170901457128
-10.0663479438853
-6.03154697755313
2.06001729195169
4.83832052864781
5.92270751200461
-15.0320049567293
2.93564101458929
24.2662568112905
19.5543624732513
-11.3767387083743
1.36138592254392
2.48339793212823
5.19652431432697
11.2701891766459
-2.14304320408814
9.3585511721115
7.26240552342374
0.61026866423293
22.8653144051374
16.9219474211079
17.4387881000333
-2.68840296860888
1.00863796518409
8.01785041775136
6.11341546755611
11.4813613499201
10.6645948321793
8.98323237415829
-3.91728803583533
-14.4466411242552
5.77418924278805
4.11563238105272
-26.2323437501456
3.52278923278258
-14.2336442072989
-9.67467033197326
-5.4115567543742
-14.0638554951604
-1.98095359356589
-5.21384902233496
-11.9885272777575
-8.20933700191055
-13.5995695145961
8.47676813328792
5.43795742390509
10.3767220704844
9.54836369396319
13.9329175680083
3.75212702381115
22.0185597954565
4.85426911969217
5.36099215344158
-8.50973017685776
10.9480343801789
-0.534789294640416
8.59177521189472
10.6295876067237
8.40425965934565
3.46576095530574
15.3570118685871
9.76615198087418
-0.892172344962532
6.6539221254593
-4.61767254967766
-13.5427962738858
-10.6414318444121
-6.2165563400393
-15.9927350863746
-6.75449707224942
-7.12341078459064
13.5528690773823
5.98102214333171
5.83129641724904
12.6518628774763
-4.6521524850603
-1.35230027393642
17.6171785828239
7.93003644028316
11.669727978939
16.3742814212071
8.82103039381688
1.17712886345564
5.11082671757477
6.23941998436936
18.9782281608594
4.45019392209501
13.8204553595236
0.761409283205421
20.2382190460741
21.1781445062216
12.6059273051121
-18.290505537006
-6.05617345397247
-21.7875109575623
-7.15976383781954
3.36258145134139
-1.17775870899443
-11.3267421116727
4.11985611579277
0.532451844641569
3.90414884333548
-5.14501268762804
-7.45133051813016
-0.696367540326848
7.23912547482892
3.71563075561313
-12.8784682818303
1.51624054073573
12.995516811946
18.5468544109574
16.3133408703346
9.50596082758094
22.1519122601316
19.644278661423
21.4863702988049
9.00788560785767
-6.40507092675925
3.19595381848544
-1.77232190623435
10.5113062771284
1.60009635011579
21.682432675233
22.7617099373144
-17.432653817473
2.50123368247485
-6.95431121550944
-22.8468647701618
-8.31814732619929
-3.45086044152552
-20.1510531946987
5.28243359696575
5.67744222222703
2.48641993090256
12.2531349230649
7.62377954639149
15.1638837292049
12.8018889579353
10.6135658839379
12.2399369247138
-14.1302589114134
1.34019734911713
7.95720409431232
5.32320628744364
13.9173227831144
7.57199127478939
13.9965030388968
-1.51834323680464
18.4511244706415
3.30605686442676
9.58465389634086
-8.21223281431435
15.6766878651918
6.61091055633476
14.932725986848
-2.15977711152608
-10.3622604085136
-4.32987685339361
-1.14558295067179
-11.6955366468024
-5.46759485127236
0.286128853272242
-3.8838341452614
-2.96601080155806
0.308537847960824
-18.0189894645676
13.21686082637
-7.73141323912235
18.4835782453664
11.2210633583963
16.361136277799
4.6544791852998
20.1016647574028
10.5166706433719
7.39393096587073
6.50129829206066
-15.9890927296633
12.3927692278021
28.1273545845869
11.1274210773769
4.66473847513651
-3.00979953881835
18.44619386805
22.4167444621883
13.2483214642779
-0.591242506257291
2.68479738352061
10.921937276839
-10.714104954777
-7.5234355616869
-8.19985331842093
-7.83170352202888
-22.8631113478107
-20.6874744485346
10.3618306712523
0.692407362907965
3.82093182601133
10.5438792118014
-9.0184940964608
-0.636396676398463
-4.4025863200613
5.56022268400219
5.43377133038926
10.4475449286407
8.95561862398913
15.4177313662746
16.7851368700326
15.9760372384456
13.7150366839673
11.4375773014521
-2.01249136798827
4.22356653904788
13.3982966035948
8.82352549693296
-3.80158136776793
-1.40799331957991
8.48584087110516
-10.6316782589342
14.7421751252043
11.0416343064751
0.0243413632862688
3.93634841535676
-0.413828206182479
-4.00700148461893
2.98916769653247
-15.499214570704
-16.5844765686144
-2.18278954161008
-7.17756393301228
-1.05895986569011
-8.12704257207975
8.37797066528342
14.6405554299802
21.9051726990928
7.67310398375797
11.4498536711726
0.707351603590545
3.59581183773946
7.23142552472155
0.0741217810398704
5.46903263565982
3.34535588081573
15.0482808455693
0.588320221329032
5.80402287462681
-0.793381551572623
9.55839348877583
16.7830165254454
15.1574844617781
1.94102503440806
-10.3215381468375
-7.28084504083584
-7.37288588017688
-23.4670839342057
-14.729702315943
-17.8954462866303
-12.3104978683551
2.80881884683606
-3.37134204110803
19.4375842681275
12.2832820046943
18.0213282870522
2.58063826154753
10.103220801931
-1.47538041371387
8.91299907669658
3.1869544110179
3.45401580264019
9.91333581391495
14.9614528937274
2.32478120782996
0.637329656080307
3.78441674263498
-7.39209589886716
1.03687087859276
8.7089273248319
6.97277553281064
-14.3474301665137
0.308214786700694
3.10408991070284
-14.901085773116
12.5774894952889
-7.04497305953437
-16.1421420302798
-7.39714518491987
-12.3475301282194
1.65535430147735
-12.2403414982472
-6.01729379311261
4.87171416670427
8.87287081354153
-0.912456506322676
-14.0187582234095
-9.33861814142137
-2.75677547337506
0.156368633054045
8.45419463960339
6.49974395065055
-8.00934549453838
11.3022156306433
12.7583214656327
5.57176339414512
12.7638629925782
17.5337048423293
-0.882471086402591
-4.52796442890025
14.0412540397775
9.07536972958427
11.5104552860567
15.9845452744759
-9.6959146430554
5.46488167920289
-3.75861881554379
5.90327855057792
3.19630120171972
-5.63119831633329
-17.3144435096074
8.45164236303835
2.43414758357014
-3.73719701386584
-8.61740944517152
-14.4875328996552
-7.21015180718568
-3.42657866796682
-1.03268638066624
-4.34951701633844
0.72577514831208
17.495135418954
-0.474706282520535
14.4569343432365
17.8092456019724
1.5694701683953
-5.05650981506157
1.24510030399254
16.126334868905
9.33075400691791
4.20398434478849
-2.4665314735741
-11.7735112368036
-10.0163350789458
9.95477873032498
-1.02305975554139
-3.85073057018567
-4.8196729512941
4.97808727831736
5.04054720947786
1.154244887376
-3.01959255611708
6.33727151042269
-18.9934405057273
-13.4243744130715
0.542808410638935
6.54517652232429
-2.10402015965144
12.1257870879865
5.22881665105648
-3.97566627814266
-3.01047899653274
0.0332100647546046
6.5350609507094
10.3765170860247
9.64496115489553
10.1612305518728
9.89328717881026
13.6818769080224
10.3512979170071
7.54790643655112
12.497694257819
7.01997187842383
5.98872467773208
15.9307763778544
-6.01130324158114
-14.7485138785905
17.2771326079247
5.20712905559319
20.2883028426698
7.69484410239798
10.43074045291
-5.40637745281741
-5.70615990914305
-6.82497720322084
-1.34758274838639
-6.94065667761083
-5.14575048838368
-17.5368047223883
-2.53635426683958
3.61963110657456
2.96067837293925
-3.07523934234154
-2.07444462855173
-1.02299276915184
5.53793860425825
12.5649813475462
-5.31315491966038
-6.72608132681175
-5.57029277547124
4.65547248037336
-5.34003994448178
-6.95858870912112
5.07464031905576
2.07642639985133
2.75812516944131
-7.33746051901101
-17.2068589175791
-12.9809343912252
-8.81357975306921
2.82383589872203
12.7110190846556
-7.16142681922189
16.2194996773349
-2.77206297506011
15.7602886049927
-7.03513595735292
12.2256304701852
-9.7361022229731
-4.77305502571595
1.78974053966226
2.22174318276854
-10.0366700221731
0.198453436493779
1.30134742800723
3.46651543285768
14.2127578356508
13.2371707408131
-1.02106396980081
1.57757161804705
7.1312194840243
-1.98067244158699
-1.06665334036795
8.35586093886885
7.05960725956522
9.48917799478869
4.3589173504196
19.8316219240211
0.416535940471146
-3.79077745567687
-2.69621950245344
-3.83016608538774
4.35020505247574
18.2867542902502
9.43642214046368
-5.42096993909069
-1.2420889199173
-15.8637232163022
-3.50465637997534
-12.1739682926381
0.334190449290327
7.91040577778672
-21.5523038332229
-7.69109337246336
0.156944096875905
18.9725369433633
4.44285853062538
18.390437379216
1.30235931003608
2.03514395373453
17.2730956404401
29.5304649861073
15.1201518780342
-15.3983243176047
-6.21056313234708
-4.57298880169788
0.460281322084252
-7.43916407370412
-10.0912662391991
-13.3779711203243
-1.45674854789402
-12.3248827087858
-6.98421912037095
2.36405153577155
-2.00294613361023
4.17446808042041
-5.4695455949954
17.4258581172062
5.9169789314951
5.50530783666929
-3.48621296065069
7.56716768136532
5.98857030718276
-0.175923675902302
13.0431787067713
-10.4926739518227
8.38982160735494
6.56910059839472
-3.8538607396213
11.9696337788138
8.97108605615888
11.2337705949113
-1.0886600616797
0.482033139992905
-1.19666402597163
-3.83866559547813
4.85238548845876
17.7908716875956
4.17450223234748
1.10039130710722
12.180554059924
13.2170344077461
2.80123301175479
25.672369780622
5.26646677066814
14.2423161650395
-16.4694776858558
-2.49930140968728
5.71986619805852
0.611256298910884
-0.75107941998576
4.78276779971437
12.716920774604
6.99540640088433
15.1827815841921
-11.6201642694807
8.07993610096239
-4.26084410200387
8.19696266191225
11.4720760691639
16.5710273605741
20.7301062036027
19.8971464325245
7.4826092418412
9.55510924731254
8.21124045020843
15.6797931719226
0.583265178969814
-9.56194142135563
-2.24466798189529
-8.20148352296577
7.27593558983951
-8.71727145362255
-0.822599899769766
8.6884667501332
-25.0306809914675
-1.02976199948843
-9.10510254512515
-13.7326103353
6.50446111853732
6.78330853081487
13.4712839009929
7.55765429368473
14.2526294738542
6.9463593838824
3.84455262632449
12.9154220620206
16.0268108818761
-0.814923069189317
-0.647099674746592
5.8229406349333
4.07811821194159
1.57595724901149
5.78659473030899
-0.665600478139787
12.1908100510286
-7.9915856015742
-1.89932120800406
-5.58821110505597
3.41239812952694
1.50867333026987
-11.0332162437996
-3.87422345579238
9.41482923369264
7.63458789929179
-8.31952381974026
17.0519373853708
10.6992457368277
13.2018399854759
10.8283719863955
9.49112201962437
-8.22354841968616
-11.7062643866555
3.70209447002066
8.00516044238662
-0.788908859514493
24.6726087775555
5.83821839450996
-3.91005988736818
-1.84246558330726
-17.5705991065098
-0.997163913189763
11.401184037712
6.99357642680855
15.5535522959422
-0.728681971259405
4.34508027393169
10.443309509837
16.3940596352673
12.9404350426151
2.48467237553977
-4.3178753485437
11.4141983677074
-17.2096973542113
-6.64690383094761
-0.447031399989082
-14.3455875912729
-13.6990237570984
4.2977494252402
-7.60016271532153
-9.6041605331142
-7.85970689174057
5.39008428601047
3.25736922456844
-1.75229404613554
8.46618548236504
-0.626596677491599
11.3463892807508
10.3297203998055
5.96500528430302
9.89811610313196
14.3386667391634
7.92077686999602
10.9730106154241
5.55127546179429
-3.09004285384809
6.0127739597491
7.457354169147
5.06964027887532
-1.46336306064564
-6.53330475745764
14.2313443135401
3.31297323071443
-11.2610863404469
4.3988666518238
2.2861286028461
-2.80716489607583
-7.18583981574986
0.641350203312255
-1.67829148354966
-19.4325568861417
13.9315225955543
8.38181393632283
-4.92341569013306
-4.00583960756224
-3.87625306449375
1.28856110742279
1.68255632463819
14.0612934846904
5.29116984487032
18.6719536074692
11.9030557375434
-1.58714866433184
3.40689314290009
0.81595544999098
-3.03618806745454
7.97714716284009
14.5254686009874
7.80563991017468
3.74428544683289
15.8904975202272
5.16943661192345
24.2135879427251
3.00030451525983
13.2586199679116
-15.2673494533869
-11.3385328431738
-16.2320228865061
-6.69267794264017
0.791841748711973
-2.82962526335826
-16.2239383080808
-6.14073820415756
-17.1957313768228
-3.19209478245843
-3.85417264542511
-0.864779325440707
-6.0987470894192
8.51174420385036
8.72128452458818
-3.25922255226834
7.97373339655409
1.16059118220004
8.52620701255639
17.2698877979454
-2.90349884305008
-6.20756179300104
3.29641566733698
7.33630228455224
6.53643604382417
3.30952213669311
4.61647668540308
1.2683662809655
5.80683080971941
-5.80465305020822
15.4129368572014
9.43148959904707
-6.3217555770689
3.37652382462055
14.9914607330994
-6.96758272389837
-5.63720797887815
-5.28619966150467
-4.57006089084435
7.9742990703156
-8.72840509894701
-8.30827250642567
-4.64991621593966
13.0629898920852
-2.05060976196086
-6.02833806490242
2.61768522774571
0.00423238663459369
-5.8948073139233
4.04672863956042
9.82166731945424
1.78369519182781
10.2004443529994
6.05076990718679
3.03754109424293
14.0634103085038
10.0965640545071
2.32145996756659
11.3249908748324
14.762431895545
-0.515199434466975
18.296545323476
-8.18699908708356
15.8667053995103
-8.21974929743633
-3.77559202468294
9.50571305307819
-4.17625083563637
-12.1929461203957
-18.8880659059817
-11.457848608383
-17.1346814575039
-22.3034631664276
-9.28624723333431
-14.8905132679158
-7.73189399531893
-21.1537880422869
0.584724459058587
17.8599330689191
-2.44101416567389
11.1673439480271
1.04382313740788
3.46645264102094
0.205947420448335
10.3242728565683
13.0944531380381
21.8384104203327
6.31189532028706
4.33705408979385
18.1446020200597
25.0578759944891
-9.37927061589568
6.64621181052824
6.57566127469972
6.86883736412678
-0.927903818138234
-4.23350869871838
-4.23711927323974
16.4083050146143
-14.9603609979768
-0.143604040079698
-9.29187506474258
-18.9811264757944
-12.8290271596562
-1.38628125342213
-4.67209553352577
-4.93309724994663
7.93533745688598
0.311669935235158
5.142648211488
-10.4125890347869
8.12726985217866
7.58222004533921
-7.28124692836727
15.9175009932187
16.1233884364081
3.12181773003142
7.62979450195682
10.4820637924692
23.4791386434259
15.3229589892185
4.87371240593883
6.51272045947861
12.6180459502132
11.773721956893
6.85529447432954
8.0924132637992
0.550262589772808
3.4322662325228
6.15903910237766
-9.3939943468932
-2.53586974264805
-16.5852974154551
2.62914701708873
-9.2557754721807
-24.721142130061
-15.4816632184568
-13.6849214615888
-12.0920730609599
0.993531955640749
-8.40750259365578
5.53937802718887
-2.53690723236924
8.57411278114758
22.8038367741195
-0.593327724686338
18.3297109402077
2.06939961700265
6.49549243641049
29.3897871804372
10.3668494399741
13.4499274172488
5.66829760068917
6.2550830991512
6.08375175371443
8.01460924243441
4.26459261517691
-2.09922690393475
3.38836879055091
7.06551391632108
17.297832392102
-11.3990132300084
-17.3258261758337
-11.9845704685726
-1.32808421418994
-2.74120396049539
-1.25957739457457
-15.6148981463124
-2.36977188982212
-7.25043374115154
4.12627133313169
-0.0799154283885111
0.031869684908405
6.70078665962905
-6.98783518585513
4.70513556731115
5.27806151241406
0.923582738411983
-0.241183743055605
6.07387173167365
-0.605327615425122
11.4988503022442
18.8707981821516
4.94099570535779
-2.55576252903365
5.74266121639162
3.25486078380066
3.54957638843607
11.9078093457382
2.71019282573443
10.0219956993322
-16.8592755198594
0.990460338693608
-2.75566751914637
-6.35606266126505
-7.53920435164823
-13.9201586476508
-8.83672577230707
8.34906908564735
-6.31481341419741
-1.21223203388176
-12.3519989884414
-4.76299349793418
-2.66511911613252
-26.5065143095613
1.99566000153323
-8.91651012337036
10.3267272552861
-2.09272324808024
0.792640593940747
7.02196771645143
3.88698521046875
21.4142348038317
-2.05081531857852
7.30486412805122
5.78558016684957
8.28188329048177
-2.76820559513734
18.9891592787158
11.5414973849647
15.1518810578096
3.63475482216824
-7.95295516002806
-23.3426486909931
-3.44459156714782
9.89158376936669
-14.0913026324306
-6.40561198004147
-4.28757138555113
1.43919947797798
-19.6109890919883
-10.353441851786
1.48549627681072
-24.9195546451702
-10.1782509885957
-8.48118200267106
0.290522783452143
2.81431923943968
-11.9892951636893
0.746592836681353
14.4393532021979
35.0369902928653
8.79471882650329
0.609584079019774
-2.75630082091197
7.30820656749603
4.76431872165723
1.97250715560886
18.5724669956222
3.66096083279175
2.92941452055486
19.6066061695849
2.02236308977447
23.0414193191534
5.56507912979145
12.3238047848074
16.9768567558948
-6.14686419364068
6.55953255926757
-3.23045763534033
-2.09474841608325
3.08502920428344
4.09371971950989
-14.0035926649062
-8.41035397753159
-4.42618435522244
-17.3816231459768
-12.5377405157216
-8.1939551217469
-17.0681413827779
-0.725544782210993
-3.52894072376835
-7.15599727444166
6.61473840752621
-6.36996337613331
15.741007795294
10.3648729543963
6.72562292724018
16.5582578039393
-7.43289868843262
7.27259270566865
-7.49901176774905
-3.57250696436918
4.86678383515286
2.78887058389513
21.3106050880157
14.6317538834437
10.3525213311426
2.77404245541513
8.08527701078589
12.1714202337185
-7.6669150677563
-1.03823717636816
-21.6361631265581
1.00350728946031
-3.26109878513957
-13.1738848468364
7.92101784302245
-2.24157495429569
-4.48712081443593
1.61541669748289
-7.88536364739115
-18.2497352612802
14.8633100549741
-6.3597999495399
10.7351521995725
4.92049529912442
13.6149810555363
12.4454055668192
-9.20910586632872
-1.24161002202821
11.5482973024348
8.14182958464749
16.5250553918805
17.1487763163479
10.8953985889408
12.3141526490263
4.23911261584243
-5.28174577592903
4.10985391627888
5.97062099726842
0.547801571316397
11.9606843523377
-8.42186332520732
14.9506379888726
-23.5617810497678
-4.54257330439909
-1.87825296506934
5.76925370885325
9.25270603145131
-10.94998272163
0.96312050495329
-3.77341146002602
-4.97895036727795
-11.0304229028071
-4.10275853029915
-12.1489310031992
-6.94005504669789
-21.0295359180443
-2.10061078565467
-6.47336308146317
-11.2605195484021
-5.58823569635522
22.408432040409
-4.52983923643576
15.8039497275352
10.3737994062145
-0.497773607961724
7.42018305062151
7.94592657481346
-4.46824096243369
-5.84722739881867
-4.76218440562949
-2.63306411533074
-12.2666124974991
-14.5888353239239
-6.91082130387919
-19.4901333354029
-15.470012788811
-8.48635583025889
-9.41762744366162
-5.06534731140296
7.7058180953165
3.56864298573259
5.30543930025275
-2.08163461665866
3.22235424389191
13.8367381910399
-0.890712677262452
8.00695216997499
2.30791007329482
11.8081959083115
-1.0962407577747
4.17764701944977
11.7282201544883
8.73884044012001
-4.94083787028824
2.3501292140728
6.44754249591936
13.1410650637398
4.22188377553282
9.36060163452071
12.5536890534797
13.6695157380988
-8.12365122984874
-8.91504180602447
15.4066732041543
-5.11306953764356
12.3063492814666
-16.5903152689901
9.67286522454827
-10.435929996986
-8.31738772760982
-14.4613108060318
-15.0615181355812
8.09774503027086
1.17765214190065
7.07891732292598
-0.780279312278375
-4.2460726802118
-8.44012326202089
-21.3598087119618
-5.72456030116933
-7.60561210386903
7.65323641421489
-6.91870123596329
3.88917624630966
10.0274595891878
10.1703317336185
22.4456355635598
13.3450098828127
-3.17510117956888
-5.60917150952399
10.7491929420675
1.52819647237253
-4.5352406121287
-0.359536749357868
1.21989706984144
7.56791623416597
-2.95213204078628
-0.356278141950481
-22.2346168714882
-3.63348314084679
-17.2730173019206
-20.7817367668182
0.444722452388544
-1.57686564545816
2.83665497981136
-13.0045170140719
-4.51213303935143
-6.21097937931262
-5.0781271512395
-4.80685051893527
-6.49091374969723
0.999301820886567
3.28359530241562
-7.67213281580104
-4.16031515539158
8.89024156311873
2.05705847307289
-7.49065984324172
-0.210844265962523
14.8969265801281
6.63609932276559
3.26693849685946
-4.39832991044619
14.3591396211824
20.6987064395046
18.09748216509
3.4200345843192
-4.43060396865699
0.0190314666420779
-10.2013019803742
-11.9228503447405
-15.827341615856
-15.4332097653203
0.488856234654847
2.68274731735961
1.0358356081161
0.7489592940479
-6.84088972905374
-5.73381664895459
-11.8301452277561
-14.7259832093635
-21.8235121634267
-11.5585581786228
2.74595675566825
-21.6878235999084
1.9727425335015
-4.74702029453499
-4.39894514065561
13.9307215644443
10.6139038674506
21.6793777479814
8.88100445821969
2.79796600007813
2.5277418934967
9.50027898763326
9.94591081096831
7.22684559672127
2.62311564340403
2.59169514597051
-7.75284513375792
-17.1811799655401
2.50551339036482
9.04690097755649
-4.24345239704043
8.61095765684006
-6.59438147804547
-13.9959943523633
-0.905991417590533
-3.88931191303939
14.3845854742875
-8.88082868620463
2.46166762953347
-11.1888831894983
2.28581375877656
1.40220674361762
-7.16330549218075
5.76901929246993
10.9746759853318
5.18152561509991
4.83967211722903
2.94644457420337
-5.98999212896727
8.30727004393646
-5.11493065318411
6.33801533590289
6.39213126388493
-0.186907989030177
5.24369695303184
-11.9019738245446
1.04871857417227
7.07542342122482
-1.99600454566249
-4.94771965927474
-7.79585579952073
3.86600325129469
-10.6534552943364
1.28923054656088
14.2885535140796
-4.26703594537715
8.68688898226637
-5.2990048218404
-7.18918859274722
-6.48582415470842
-8.25917542525464
-8.36746119269795
-14.2670174674876
-17.977529856643
4.81690036801131
11.3990050970828
-2.6265862972778
-11.8160091584806
-1.47180887518116
0.648475415646703
12.991887438947
1.17143608466659
12.6080927344095
21.8490591429275
5.05577284942614
10.8245295173722
7.71907595648184
9.91444497841398
6.30084754483321
4.49577910221184
-4.196703154086
5.3162707618994
7.13916783758936
-11.1930018273827
9.6103608809449
-13.3824335846556
-11.954961119683
-10.4960895951336
-3.16809371708214
-6.52447316927861
-12.5120080974057
-0.587935763210272
6.66536521576483
8.40196407781864
2.11143525278181
-7.3289337325054
-5.75202758501775
11.4937348860236
10.0432888187249
-0.265961047756209
6.83089502090983
-11.3776756844432
1.4610121193624
-4.98894036722119
22.3670739376539
1.61867487328774
14.7256256670893
13.6205157012968
-7.37903541840338
11.8115703862546
1.78653943360975
-2.61553127626475
6.36860039532637
0.244811158541028
13.5815952306793
-8.65831524872584
1.46956992223987
2.14653136146794
15.4914099039895
-1.23347485375772
6.18843877652112
-5.34291840642593
-16.6951893966685
-10.6876035314965
-16.6711269971031
-15.6598851948679
-18.1334034091519
-17.6348046387877
-8.32536419190416
-19.9837633204554
-11.5157916210112
14.3570806407556
3.6536064885834
11.504104367855
1.25738420152428
19.9421493161755
2.74264141465106
5.74959888188208
-4.80552185049247
7.62339723367706
10.4976617253659
5.9513749737512
3.97718130739289
13.5713624351497
23.5525528275088
2.05888116865738
8.76146167838777
7.00786132662493
4.03275793337697
-2.00432701432958
-1.70599111774409
0.488431783232696
0.564137424026467
-3.63411711891031
3.40896642519781
3.38393875796363
-6.15290201318265
4.35117665157446
-11.0614733503099
-5.01345833614166
-15.1370553732663
12.2799997576374
-1.7136937046211
4.74237143751433
-4.89586295518285
-2.07980983575271
0.883391308661342
7.59246594986212
10.1816202906526
7.45583870718369
-4.72241436683489
2.04566595860904
17.9844528022503
7.79698704384638
0.848164114408784
1.20473450652906
2.20840189139254
7.29014403339864
-9.54189608848653
-8.92493210494948
5.92170124024954
-2.39407287915397
6.46033966449486
22.0158820325944
7.56571512785095
-13.5946677828956
2.35294521153394
-1.83106005238954
-9.65795558569903
-11.2618370437276
-0.260350898977976
13.3972126263212
-15.3292454735659
-0.61892342513231
-1.6058620658587
-16.6652707667577
18.475846020718
15.9517969208418
16.9849966935615
3.92842318622624
-4.41486847796593
16.298600646637
-0.69259753434535
0.268530236874641
9.41471262990543
16.8059027893043
11.8048075514813
6.29907231609662
4.50615096099335
5.52817433520731
1.95155566868805
18.8551600666275
12.4369130810691
8.44031217603732
18.8916186826164
20.7263984107086
2.17551391348465
-26.6884557673423
-4.58596348031395
-5.09778708826561
-6.77551677624186
-11.946842186583
-16.7050416750885
7.23762732655778
13.6710264370656
4.69402446707273
-13.1028769284728
13.544527848635
-14.9637524093786
22.1156257279661
10.3280681017789
1.22827996602917
-7.75072652963328
15.8248005807939
10.2196190409034
1.45977293445406
-1.47047562376317
22.8956728345516
13.1348753300548
-6.99497172495274
-4.26944904740806
9.70562335320547
4.96943269455337
-6.99139874280259
6.90737798744219
8.63056444039066
15.8107322590752
-5.38643814638526
9.03433450067713
8.7285309657018
-0.589980271550211
-5.52034249706586
-13.9539553166229
6.57195150605246
-2.29600989781303
-6.38889976791485
-8.69389507110771
8.3043613337946
2.98592644492034
8.0958072281122
9.97741179163398
9.50910380994928
16.1811728193748
16.6251450534573
8.29890706237102
4.32371952605542
4.83318613888294
12.8010884241171
3.46020990466336
-0.442831444377478
12.7455966644538
5.90869441841244
-0.806199466071161
10.7915071533228
-0.936958430215193
8.88532759664049
2.8450919633675
19.6692063480003
13.847132829185
8.87164488646652
13.371776629376
-3.60489796987641
-2.80186965174265
-17.0388091734092
-10.2436798156749
-1.16140229016642
-13.2626743855275
-9.42873570767579
-0.358765273779686
-7.85973073223094
6.15569036506844
-2.65743863776968
-0.886358872376852
-3.16287050014204
1.26790551124592
-2.05074478864776
10.8678025333912
2.38882404063681
3.92544891741775
-12.6440626687591
-4.76227651626715
-23.4607992034397
6.04423106729019
0.515331946296429
11.2443387920999
5.49676652472479
-7.14974423650026
10.723970656999
2.11657100738951
18.0026321652398
9.23265702930017
4.0528287074031
-8.50050924387078
-4.33527186064158
-8.96727708728321
11.0363397793154
-3.52653681360824
-3.90067645912328
-4.80023598501187
-8.67093609694602
3.66994033182272
-0.518946029273012
3.69715430280139
20.2644836680324
-2.23798936936901
0.046580716111611
11.4276226164308
1.05036300457362
-0.959072302080307
6.69724455608958
-9.86627675093453
3.62891267557625
27.8825597556577
12.6253492367091
-8.37110633256275
-1.68589945317843
8.61113301280742
15.56925306462
-1.09655222629058
3.96149066893281
7.85570563672493
5.24582668213867
11.1533975481261
-4.27604861996476
-3.38964541519768
-13.2162531777588
1.41061468611798
5.28834856470379
-8.62647066900255
-5.06946308792093
-4.5333232201268
-15.7931636496177
-18.0732231423727
7.82938107859798
2.06529478417125
-0.589189427535332
11.4698590540041
20.0857759648063
-1.89289325674578
-0.803290946176017
-2.67324446275746
-2.43156702434167
1.01336470741543
-20.2578273424272
4.00554403357661
-8.1696529799709
-7.57095902483211
-10.2199131652551
6.61912310220451
0.737658347561403
10.2540328369005
2.53819394143169
20.1921108590577
-7.02092407638615
-13.1632319684082
9.0010786921469
1.33106551586544
5.32757530497113
6.50236692253883
3.8625468088913
-11.5989338352541
1.83204741390204
-0.796270647041917
1.34831810578899
4.85571330779494
5.13519462800623
1.50391095376282
2.60918276781834
10.527455378661
1.32380841928342
8.27318005087701
-7.72439226590856
1.69224752779876
7.71829519548766
3.32489066961076
19.6190522685658
-3.80905315753411
9.30352154857543
-8.08390134819343
-26.0656409572944
-8.73319973972836
8.82041342914814
6.64523322520871
-2.52921961583639
-9.3490970074569
-3.75227849964599
20.9689896999246
11.0349844295622
4.64582314551157
-3.051023293187
-7.92019130233045
-15.5059298984336
-27.0009086420103
1.37194268796812
-22.5042349277107
-9.389303172824
7.06513414602708
3.04912945461279
-4.72784292177953
6.18922667619321
19.9488306688161
11.5632378253278
15.0034534028678
-1.84366559737181
-8.43466675638596
-7.64530364589305
-15.053694106008
-13.6051417174232
5.07907080899037
-6.33023657629038
-7.16049523037003
1.77583276174194
-0.00312300951363076
-0.9547149413452
0.263378327930619
2.71955575641357
6.44378927277334
6.22852273517505
6.24889897110642
-0.846595946672291
-15.6880737152876
12.4994227373992
7.25442269723223
-7.06068067759829
-2.98184682307722
0.911530422892723
-10.9017647296819
7.81556761120118
-11.6300679945144
3.20696935242806
10.2201278853256
11.1549600856545
-1.71028277399537
10.6268774869527
2.24450577745461
17.117508180604
8.03302612130676
-3.37360444146723
-2.67849525146785
-2.2755122384766
-5.60626663329148
2.98400044973158
-4.68876256510865
-9.07173467227332
7.06910149660694
-8.04103658955615
11.1866388462883
7.03479832105581
2.80591149261023
14.3363692203949
10.515305076751
-7.33996285762452
-3.13972298963886
7.19039242054167
-5.60472276855266
-5.52467319413069
-14.1844768953719
-5.65681122892044
3.49310579719497
2.54192598329506
5.04964865089368
13.2243607118548
10.7369017607388
4.74653709566344
-0.164072808579235
-13.0517127450213
6.21454082476932
5.92938758932713
9.72034825262491
-3.50924731687511
-2.98315327677257
-5.69448692226156
-15.2569540243765
-21.6959214860943
-10.6827025564823
-1.03781522332496
-7.48089021350046
8.07744087289908
-0.229196326141032
14.4403710932191
12.3655236665877
7.75166008155549
4.23122772201493
8.41714933530864
10.7088093612083
2.43585493664106
-12.7118634523704
7.62021998196633
5.16671093075905
7.85613517796785
10.0513558787636
11.3953607693418
-11.8483597484523
6.94376231807916
1.53866440824326
7.26125453463855
-10.4706859018734
6.57185562362497
4.62834046044435
2.09578342233188
2.28911048908885
3.35643463834496
-7.72633163658938
-2.02316014903012
-2.88511198049437
-5.51393775660143
2.52466550641041
-3.53243564405738
-1.12805867134822
-7.48826456755906
1.01740366030881
-3.49037178375961
6.20477350705874
11.0849346122862
-2.36159363163042
5.659169868132
1.61372959075119
3.38781368504622
0.0461699005520178
-1.06306869395528
-12.0359734257121
-1.1773898509353
-6.84839285468382
4.73032368600863
-7.35338276535937
2.70225225232863
0.885351933047293
5.84538749494144
8.11046197896334
-3.69423881696147
6.4616596288539
21.3306377823929
-0.538486445199904
0.207516472040619
-9.59805151438905
-1.19177065850406
-7.47173002643645
-7.81962233010192
-7.64302877643218
-6.19452411167401
-23.612514011296
6.56997701315205
10.8454157843401
16.6694060435246
11.1530111639981
-9.40101316564498
3.71901564516759
1.85738924191132
10.9807619828913
-9.63145516878685
-6.78386484688428
14.7517386041509
8.32670404096113
1.57151489377651
14.0986831422588
19.2602540846924
0.959078600293653
8.65596855893885
2.1680048816209
12.9814990389071
-17.9456819431386
-11.9617878873297
1.29175675462499
0.0229067381899393
0.115988003905762
-4.1720858638018
-7.2781060657018
-15.0572913164823
-13.1971417918867
6.13478246755462
-18.7962763303108
4.66042509936478
-0.222283316354154
3.12877260123863
-1.53693523394254
8.1329730430606
3.42117184642392
10.7460230159564
16.8687606816398
-1.14905102985004
13.7106061843821
5.13142497468646
10.0021124811439
12.6028863668797
-2.51525512748022
12.5709555276971
-1.38977994760925
14.1938267443045
-2.51407696872708
1.99641913982543
11.9977325793637
13.777188395411
3.39856284855141
5.58506382422501
-3.20078404566752
18.052898895853
1.11791267436839
0.945959962477067
-12.7433394701297
-5.42486416754093
-20.2412167640111
10.8792236486999
5.2578193361538
-12.9748364309635
-6.81661352874976
-1.72253098796114
-3.49075386544936
-1.47007066133451
8.98652458329126
-4.7130902069714
14.0029500402916
10.2374259080752
7.5045709807944
2.45202395944685
12.8935024883962
4.95067786550082
3.84109849498133
9.58249785176164
-2.0256527860538
12.5547931511437
23.5536645859372
-1.69174410066049
16.6199641691709
10.9762658065345
-27.4887835757879
3.49040947651408
-4.24569204897617
6.99209586870738
-4.83508528463805
-11.948738774029
-17.0197679988711
-13.9754510199397
11.8276704934243
-0.857435479444099
-12.7258828635303
-15.0371970774992
-3.87154359812845
7.44529073903696
14.0689390546644
-5.94659914160022
11.7745348533647
10.4018676658975
9.37130164428271
9.36747255021823
5.11403725629763
12.3518623081629
19.2596851280049
0.141573152448353
1.71365712671262
8.62682395044267
3.75958939619213
14.444970977984
-3.00644508160126
3.90975236467721
2.06370774272804
2.61968583327521
6.90980983946385
10.3494703551034
8.73752004472724
21.5822274347579
5.10083093323415
-14.8417450758751
-20.841160049669
-19.3223052631723
-14.3041089218579
-12.1699866803992
-11.4352479818614
6.83267773408638
2.00012164810685
-0.499097936508901
8.8844268493011
12.704380044521
4.34877753298376
4.72903173986666
15.4589376110355
14.0673943384533
-0.659666194814145
5.24746411371725
4.3967998117516
5.37111377147784
1.48518647601669
-6.86491720960514
7.03469406630516
0.645718213587856
4.07311846007956
12.3937827284989
15.3162561596387
14.7580481308404
0.998697609659339
2.0209295914115
-5.85119554877492
-0.0793660447252416
-2.71925199293273
0.270747884592108
-21.4519130619069
-8.28192023160695
-7.45043164566185
-2.16365729537626
-3.56923828004678
-9.7382831930902
-3.62755547113917
8.53751249569822
-4.1561266154617
-6.68357367823719
6.43473986569966
1.04901338341718
9.27119428328676
12.6058512836366
2.66395841447726
1.56282307385697
14.1589925619827
20.4249449014563
6.47088948059332
19.599514629547
-0.19214000830276
2.28869720429604
5.99264085224637
23.2522664452553
7.21463193409004
7.09329758581225
-2.55183073768461
7.62882278201609
-2.30573974989459
2.92861921515102
0.983702784133361
-5.4748577655589
-3.91181004094359
-11.2791987056613
2.74195013566553
-8.45965852878699
-9.43407740382847
11.6202995449726
8.96375582969232
26.9734783907245
12.2630634842185
6.93621451106049
2.40970623615212
-7.15200808181469
2.26121907862281
0.101191228357508
11.0908230264648
11.5042492611059
13.4435060229516
-5.24469553674837
22.638591454514
-10.0491761167012
-0.0539660451883816
-4.48889429901676
-0.0472971835940283
6.90692566036147
4.48481347898527
-4.35226800054749
-9.86362812386275
-0.0610140036901878
-22.4841526436769
-5.07405182696254
0.736905573111571
-12.1253856210954
-7.58600151521528
-6.33378454674404
3.67386989989439
15.2464832708205
11.0623834335914
1.16463309429119
1.26596750694661
15.4483237797422
-4.49134705335317
16.7215750351116
10.1189962476438
10.1674483857046
22.3530299370235
-4.37093454405688
6.99236032981058
17.5794258613069
5.67000132387404
0.117924074832336
10.0658571043788
2.01124856450787
15.3978636801459
0.941853521690666
11.0008431407622
20.7560572887387
10.2080831423655
19.9832656997461
-14.6172371596913
-0.948448702325521
8.25456093689364
22.6550754480828
-15.8773488441158
5.4329653838981
-8.26389296658033
-9.33600533442594
-5.46445784922216
-17.6023033546619
5.66681197580114
16.0176155404337
12.7199057943656
4.67634850186436
7.11942830790575
3.5219776307215
7.45481568572984
4.09798109953476
3.17429630545587
6.38671160969101
8.66890983729873
29.6822832402554
11.7018418142102
-1.44135206793945
14.0801957839849
11.2292943077669
1.19096628109829
0.115137205572522
7.71958537139401
12.5622986975114
0.671294561169618
24.6325451247104
14.3075465947752
-16.2024235007278
-9.68827377671632
-14.9500044197355
-9.16791052113706
-11.1899975405447
-12.9454166257101
-9.10403456243409
6.30065661978523
-2.1331737089516
-4.184731163016
-3.39800172678287
-4.35583874894655
20.644727336869
1.84826694344843
12.3590115144614
-6.84778146726855
11.8599810043045
-0.779673859685736
13.2856959550465
3.63604386593616
16.132854114982
7.22407520714591
7.30659887469947
-0.174750407424741
-5.06131612033136
9.17450239956099
-3.93772262672265
15.3641955523007
-2.5238944730473
0.427596937684507
16.4448090512709
-1.31476202705042
14.0398802092509
6.62414039505107
25.4886232704185
-10.651500940104
-3.5907246340109
-14.9525376193978
-10.1940714439595
1.64687391728394
4.59247415317265
0.380778621171286
3.02955420635453
20.2502139663206
3.18987197669432
9.41953788078859
9.97068979033981
-4.40997384709925
13.2210273999033
5.46703098871916
13.0175692174232
2.18005094721532
2.99977125961671
-2.46416408532674
10.1965530289255
-7.08195712088799
5.95924020068479
7.24606816019141
8.54264194821558
-0.514269540275664
-13.4437407578486
-0.904984841746405
1.17397563632908
-0.0592161182313644
1.16963161774195
2.48608890808121
5.90727143944603
-7.73925620741691
-7.41920254144338
4.45533054186907
1.87819990514461
-0.128802631667493
-2.17790837628039
-7.74745871585016
0.408040026072699
-0.373352073054342
-7.22506666194862
3.16816916072204
-7.25962508947293
6.33981365134658
11.0025981434242
3.40367846831937
16.2088904927902
12.2382013064763
-6.13444268396489
10.8810932475798
-2.54351989555542
9.30425890539705
14.7468582059022
-0.462894846363956
20.6975533738073
10.8034317200626
-11.249793796755
11.6019503075373
-1.66638228114713
5.01335848465315
24.1856647925268
-2.6453602422107
-11.4336756031164
-6.20246759384724
-13.4697254204778
1.10544955491416
12.2083094463187
6.27572152131366
6.04388524595447
-1.23964614283328
12.4840092818449
17.5769457508931
4.36480593111157
6.74080085669785
0.585577988293761
13.0054316135837
0.747638708864539
12.3300723329211
9.98508708009686
14.0221505300457
20.5036728792026
10.5524541203949
-5.96664328751303
12.517907948669
8.50732777577823
13.2484447238093
4.50211824099346
-2.55895183291567
-10.0764581919772
5.86219869161892
-0.844587682094206
5.54220082630453
-23.9185196374921
-9.63249302158266
-10.4253586868321
-14.8434138923898
-14.3009033452265
0.231186069223501
14.6618680586142
9.44292605702152
0.658582464762663
1.47959743288387
23.5921479891006
5.15057596686306
11.1775419859141
3.19351482410309
11.0550997371695
6.67472974242972
-13.3604504385794
3.02498728063237
15.3330554651267
13.4295212821701
13.8210961290011
5.5980061214279
-4.80220697853277
-4.64416229746076
5.75750826599253
3.99146045961315
9.02431838848154
-4.34144266756424
2.5838791910313
11.6904083817298
4.51927747192924
-6.17977700227818
-14.9549026528865
6.31917469015858
-16.2936715400691
-16.9088073529855
3.34883922691544
-1.21534273281539
8.12388385387595
-9.11198059011999
-3.39301857511995
4.07162499942077
-4.54213139430465
9.11987773786097
5.2699262462534
10.9916570585566
2.64743715545869
1.29099818484211
-6.76103566779644
8.45409559676746
14.8664191496844
12.5428902647995
0.723618785397204
14.220202985417
-7.28060636071553
0.987832304792785
13.5725229413305
8.77621927594184
9.85941668567881
-8.8224272766899
-7.78644125380335
-8.70028449641855
-10.6167344164532
-7.09195950192862
-14.914844226342
-8.58719163390425
-2.46269357069953
-8.610871716372
-4.78560206892927
-8.34891374579907
-0.550568242297014
19.3077720923297
17.2404444225884
3.24929497579504
11.8758982921131
9.99581440200367
23.4690126152732
-10.2404360401124
8.7267845122743
1.44067739252928
7.49472887327768
-0.985545318999036
12.1947027452753
16.1740478320249
15.0045391659261
18.3870539460757
1.8213786832773
11.2961649935621
9.19771943973664
11.2979461098601
3.89649896984384
-2.46016847814147
4.98805262822682
-20.6580848517599
-5.40631617032056
-16.0168904432045
-4.05003093837726
10.0080179791183
-15.6808072994254
0.388681371589686
1.32324793363748
2.43959011702025
15.6429428318687
3.84090676204232
17.0978159822456
18.7204717860764
-6.23139619553515
7.06660857913174
4.11659644239224
-1.3616581747952
-2.3635371569136
-10.3876999870801
-7.34522132001429
4.98758350190881
19.4991040424194
-4.60660265770408
-6.87996380319476
14.7328044833854
12.7648925715632
18.5178101496422
-6.84043662452698
5.22407731343365
0.732043272374166
-18.0558548535455
-21.7597528088337
-6.75279792216561
-6.86922664171763
-9.25575652345935
-2.26224331973478
-1.62567961259399
-5.07346170448353
-11.3136193836053
12.61107246491
-4.46643781418586
-14.2245389409686
7.98107164144344
18.7061160493587
1.55629457755899
18.0484677279094
12.2754083432647
16.8918011954492
6.8471219828798
5.00758591829481
9.78566621853412
6.9396312542736
15.1703087228453
2.77134330614994
18.8141940932809
4.88859181479304
1.65862945365143
6.08538405502515
-3.97383830373321
-6.31113765276391
-2.7277940095824
15.5038512324581
-0.995041563724063
-13.5162754098768
-5.79866127054392
-6.7552898886702
-16.900666145478
2.19353417201259
-18.890770067794
-23.480610609659
-1.70979326402329
-5.33553742401909
3.6998506218059
-10.4178749073028
0.597204395575419
4.48923738383657
5.57588190017055
2.80938103671686
8.01822574501311
-6.09458837738561
-15.359428378172
-3.75610789561028
1.31657877706526
-3.41401006391668
-5.84436403988684
11.6365015104131
-0.673167094731942
-3.96526577924838
3.77108475658472
9.5766123542617
1.94544521461923
-13.3090375450727
5.64428786790276
-9.89394313071743
2.83944714010248
-7.66836583804203
-7.21047872900693
1.19702523005886
-2.70715043238706
-7.30577983063092
1.53479293382519
4.20685300918003
-0.342704840581042
10.0482180718626
3.29740919754074
-4.83349794193128
-1.92950139570746
11.2967546480119
9.84051643667251
-2.82420472280542
5.94571765998809
-1.36616854666658
9.48163307419973
6.50205259039147
4.28154855170021
9.01389499550327
16.1443263215663
16.3407043406575
9.95605179628201
16.0860213308348
18.0317162910111
-3.22583236288244
1.38669078566123
-0.556286497459383
6.83106425237327
0.0454706086749961
-1.568821959704
-2.95543768824666
-13.2634966875941
-10.9110464461627
-6.7942502930491
2.2624852784806
-15.6806271549607
-0.301782621894696
-18.1172434335818
-12.18904209345
9.14786583716339
18.6462028842359
13.84853767645
8.93429946268955
6.02772168371464
1.8985679105084
5.22540620906371
0.226184722436409
0.00622133579325901
-5.00587597777268
-13.6813770991997
5.54810162596034
2.97841134423718
8.94703907339744
18.2284000786587
6.72114716197168
7.22294108384583
1.81023311134559
0.310762634538569
1.41960778271398
5.39731785157029
-1.47992666281719
2.53469467405664
-0.435203862672432
-4.84077142883919
-9.81731915836986
-10.4300742735286
3.9242193714708
-2.76851627742148
-23.0947585437649
-0.705446189833967
6.73375797217255
5.40555154951237
18.6733462190614
5.9176437394939
2.07532783219426
3.66201938156962
3.73459345634551
16.5153903603378
3.77627106243404
11.4290403231207
4.34903765292189
0.65673524078667
-0.970536182280601
1.84442502655973
-15.5450163953901
-6.42108874709084
12.6965798781446
7.48971043791541
10.8780810890857
8.98151784158024
10.9333188897679
-13.013959683804
-5.35503975425291
3.31194896172254
2.37726080578317
-19.6034746930327
4.24955354114196
2.14308694554104
-13.0496566158151
-23.2183365718601
-28.853542808307
-1.78454619531258
9.00145223436703
1.82876867965703
13.3026045008829
17.7299243469247
-12.0296415059795
5.8989412987365
10.7802332105766
-7.37418589174544
-15.3792485330444
-0.820500094857397
-8.23030356316585
6.11138320709619
-16.5938181741277
-22.0703974052138
-6.04889486240747
-8.14454624491284
18.1718582616303
7.04069452433491
19.3197667553849
-8.95336408690386
0.259563327210535
1.5308749262627
-9.98746754130894
-20.872407908773
-7.66606145976247
9.98592554352517
-16.4583353587821
-4.71164725170671
-4.86684865476105
-7.09622623112178
5.58095073173982
0.759660876497616
-7.50785468610957
8.62435540765271
8.50500793854978
4.59521696840189
8.98586869067214
10.0161612265067
11.7586293506268
3.62936747830463
-2.45653049115427
4.01290536484654
-22.1705581096398
-13.5635496946295
-8.85482707290371
-12.1068796224758
-6.48047371757208
-5.46771522332297
-15.2625078657166
7.4613051833739
9.58393124322941
7.14703592454
-7.13189123974747
3.87500109772112
-11.0327379405527
6.18802845340588
-8.18874753947461
-0.60820684621215
-2.2455323421298
-16.2503348982161
-16.8252056884936
12.2498300002227
0.476291763294257
-9.73200719044403
0.920402257023823
15.9451088929142
-6.86523421887999
16.4192264544861
12.1438245848344
10.6623843023377
-1.5715727167711
1.44712960348468
-7.65857844657117
-3.54259612189827
-8.2598387255256
-13.4174547971137
0.801010698319844
-9.86864092315102
2.98859071446123
-3.69685908201305
7.09018217244494
0.159214325720818
-0.881603989112505
-7.12759628497103
-11.2861703552188
14.4820380839795
2.40071437002439
-8.76499398971562
-19.9534826544091
2.46516809604381
-6.41092404596716
-3.96355521582238
-3.54565238427695
-7.67674774769654
-5.62406268827712
-0.669154546072187
-0.552462635846783
1.85222944351176
19.1701095983356
6.43760174535892
2.81347349344282
-4.30603705475651
17.7522827734768
3.71133573839288
6.4679400329833
2.0776213902899
-13.0553392677676
-12.8811567599694
-20.4621145404089
-1.35189142478094
0.699003346113376
-12.8633189008839
-7.93770592851095
-3.81783129604042
13.5377765417669
-6.63835240283041
-1.70566071029207
9.56660758916027
12.1717528947231
5.81740884424774
-2.81842761924194
-6.92750009061921
-7.54928367270754
-11.5033045144562
-13.6410840678969
2.58086480043282
16.8782015268896
13.7720765019381
6.98376868392148
9.72791347618332
-3.99010972279647
12.7046002635784
3.64884820308686
13.1046638687661
-14.6998292469313
5.63739258671452
12.555209618722
-19.4174297483063
-23.5417102745464
-3.38812780011886
-0.290381747368249
-3.90850871846348
5.66068828762844
11.4090807558463
15.4193039697871
5.86267307168093
0.168494128616717
-4.77846107922537
10.6744112741523
-17.5855275984622
-6.54679770677475
-10.0262836171529
5.80865832225946
-19.6306099528398
-5.80895492890963
-9.28099478966235
12.0624123253155
7.88190998856229
14.5302240664982
5.02039723280986
12.0433670872418
0.325453202686713
19.9356082728111
0.175235754739957
9.65565457143401
10.8661943283509
18.751720189901
11.0889766173673
0.94270467221808
-10.9741248256856
-3.63348648452971
4.09153206904381
-3.84107548789874
0.861508143812129
6.92395131480135
-0.878796135052211
1.03384935880889
5.40682719128025
8.16973086659436
-5.4152582925494
7.31226009810016
11.476982839064
23.6438941378068
-1.15376149631272
6.25611942148893
-16.1051024717543
-18.3821607158622
-0.98494710026785
-1.53773313957709
-5.00160833566043
-5.86574019028166
-6.18024986805134
11.1208204760806
10.0986686746999
14.2809959093019
12.6443661824295
-2.16730708547706
26.9792617146283
-9.47048103849468
3.59776208108044
-4.43691073467058
-6.58522697448124
-15.9104827894358
-6.78272480435276
2.46065402732729
-4.24338609098057
13.6904127403906
0.720078891420419
25.9932949742079
1.36316107229996
11.3894619825661
-4.22885463416132
3.91484426096075
3.79969368131612
6.38879124703178
-17.9261354153363
1.12010864669545
1.62687311231943
4.96591821856761
-2.44321883475096
13.7295929061549
9.64716391503724
0.0128925026653741
13.9030521904811
8.75441853086511
-0.183867655729911
11.0287960760806
4.51320742376069
-1.04628357570993
-4.18200917569129
9.50865125595811
9.80609912615515
0.655248181558967
-5.13481884775344
-22.1555569424703
-3.42660223473382
-2.44891331125641
-2.0265260145605
4.20097306922909
-6.53169599885111
-6.9555254734646
9.08624709472639
2.74954384427939
6.42331843193282
20.201503612968
16.4211924510159
12.2397839902192
11.4586456555387
0.893223178338639
2.58231857269952
-12.667098290301
-1.42137218982326
15.0176636800409
-14.8653367907476
15.0842799806053
7.47661025663981
11.2003244987113
4.17171421810999
-0.35735973154767
6.19923967190045
-6.84282762506255
8.157189583741
-9.04718162915165
2.4823477663983
14.1721267909678
-10.2132604920838
6.79706486093164
1.50323921853465
-5.54435974989214
13.029598509806
-11.5285259707267
16.0005803663687
3.85924737148109
0.240894670425397
5.94506655764272
7.77880342597014
-0.198247043623378
-3.58738669092733
-2.22529469387189
-5.59859224819095
-17.0522691859088
-3.50708155250485
-2.22031145967091
-0.716893756228878
7.06145356838462
18.6884011201461
-9.09327561839081
3.37817492347511
1.13341034253591
9.91184293716213
9.21783476624406
-8.53241653396429
8.79197288907915
6.38842792718865
0.413602990185897
-1.81796351266487
-0.61518706703755
-7.23999410153998
-8.4673641073359
3.57365964916832
-11.0164917956682
0.886928384399305
0.983716246741982
-2.13221077591805
-1.60563427325909
3.76101821219872
-0.898797273113765
12.636302921493
-0.754719977448095
20.4396362886635
13.2152094564592
-0.356033714167132
-11.6027313096924
2.73220532094316
16.5666475090717
-1.97172831534798
-0.687756987306605
-3.19515853535404
9.15356409008689
12.9227941855732
18.0590262613251
12.4529174947734
9.29950776974181
10.8525012312444
6.2225056127877
-0.196591193171572
6.64521463585231
-1.76504736305057
-9.75428640357677
-17.1744755492323
-2.47687573487647
-10.021784516029
5.31753186271968
-6.67897172992653
14.471010086415
20.4315914380851
-5.47040977725569
3.07805876752136
3.26272316306847
-2.5619778524268
22.1441952850879
6.3675729749968
12.3950783368276
3.22878480416161
-5.97277744609721
-0.848654657520376
10.0081932211491
11.4588249783793
15.2701598070076
14.1872351703849
2.84857550013919
0.927627819211263
0.991046397693529
-10.5406487187624
14.841010053016
1.74305771163808
13.1159713583615
-2.78435698273555
7.36954801370419
10.0342678175306
4.10376091129107
7.37842136798246
-1.51032397018647
-13.6783352535091
-4.46731665071086
-17.8870784348125
-10.298948100112
-9.95010276571876
9.05358153722779
5.76921626896213
5.91213472528303
8.26790842512195
11.2357409784602
0.00287452698721613
1.12013992918955
11.4614941293173
-0.933655186603477
-3.14920619746711
7.51189348036022
10.6496777921047
16.3232823877732
8.27991523828709
2.43433722308995
-5.33788964269184
2.89522719290636
-5.88039208576559
-12.3075405076767
-11.4639495277471
-7.56744168464839
2.89280442265659
-0.870555095339784
1.98218735050822
0.610332398464556
10.7689302770578
-10.2130622901946
-21.1463236090387
-1.78899092338036
-9.82706797834488
2.38366809898004
0.476896998967214
15.3159913399904
-8.44727381133116
-3.37490547309736
8.40399177198795
8.00594523355901
14.0620599738496
13.3129782535394
-2.03541559176568
9.70030810562447
6.04059623007254
-8.33593462060778
5.61165061765019
12.1391009032721
1.36126059598328
11.1345736430524
6.40470164819184
17.8740361124991
10.4014949380581
17.3180041822842
7.25390391078236
4.35710031850021
13.319630078044
-11.3791581785228
1.08016605699967
-7.01296027132591
-16.5913110362361
-8.31774840009143
-10.3595125043755
-7.17431406916067
-31.0982504604643
-10.2739183065193
11.5410795101807
-12.9513928258057
-8.90893971771617
2.32108536977608
9.79222886351781
4.75885812667503
5.1025938384932
-13.0293534242154
-3.4652589939232
10.4003290454572
15.5979098143938
-0.0586718211269073
5.25514788317445
20.8133793782124
19.053556623422
17.3362822154877
4.79981608869055
-2.75286460236988
9.8078053616073
13.5391095318487
-4.69275273003133
2.43838406811689
-10.939117586608
17.7445808543133
-13.5536129953424
-9.3563340166222
-5.40960899189705
-2.8713909710731
-14.7256687263029
-16.0821354778674
-5.04944450555677
-2.28368333851333
2.02126750935694
-2.89490346096002
0.539385292297856
-4.32950799385722
10.0710615863619
-0.355311996152896
10.3101973602133
10.8267094355848
1.05199528506639
2.36303300977709
5.73791439344043
9.18312211602024
5.05930901193348
18.2304123020575
8.32291062461098
-2.4853506099902
9.32609204414331
20.9749838041573
5.31412631069028
20.352125279027
19.0063604449119
2.49550152952555
-2.73343136921761
9.6096407632932
-1.2288485529336
8.45672940444767
12.2754712819783
-0.0767161042088112
-3.15978448476477
-19.5585579501646
-6.18270998978392
0.853554045830366
-15.7989744539411
-8.24359897282996
-3.62640193067804
-1.85737881638591
-8.27519019253702
-5.98826632946101
-14.440966033189
3.1915594745806
4.44699647662825
7.00109813548188
5.35210670885227
20.8771389594453
24.4331170389509
12.1093039800303
16.637369317949
9.26408187499764
6.38766038696599
4.60864109111341
20.1288831829616
23.1253987848107
2.67003497240104
8.38652804355913
12.5567325800713
1.80087655337765
-0.244922066369169
2.89117260620743
-12.836497866532
4.36389795620581
3.32690404458924
-5.91137875168373
-5.72494519188081
-1.73840467033388
-15.361937507355
-11.1693174231669
-2.87751300020827
-5.90224904350668
4.75805004205829
12.4851974189563
-7.11211631294391
6.74430584699105
8.08258396261429
-1.31299497463144
6.92744822216963
4.68973895721519
7.84914099288753
4.20893665659713
0.559332294821949
5.475668404947
10.5112393857759
-1.29176633492198
1.25776317525936
15.4392731048137
13.8560776505853
13.7489878041331
24.0814869841728
5.9367680412335
-2.82026925682825
5.12781351588187
0.34756872854694
9.84953625201025
3.88305125469162
-3.6399619440735
-12.5115102337311
-20.9337367544187
-16.4629027925311
3.57588126395939
-21.433479879327
-2.40729043764806
-13.5722493833582
4.1365051910433
-9.78927518477854
-14.638147718032
-11.4481545354851
-2.32596434952501
21.7344571689595
4.92080023191068
16.302490084789
-2.13517404054046
3.86991720756162
23.067540561259
11.4452953084016
11.3456298640279
6.82362528092369
5.5301744720745
7.90467210429813
13.4040761750411
7.09268958515413
1.35101430671409
7.30698351147019
-2.81657356290093
14.6799374123879
19.2272154728678
15.2473719475935
4.56959163620359
-1.31011424896657
-8.45344213281685
-0.609369121805159
2.72197729279344
-11.9571301056573
-6.95108315362654
-6.36890331863873
12.2136536324312
15.1128890478797
14.3793982412189
19.8483125749482
16.867370488042
22.8382445136015
19.1956739936737
13.1881004758969
2.38873023733458
21.4049831829699
-1.6043026948829
20.9991748154796
1.12529721232038
8.04763243343461
3.09979103611713
7.75573610625623
16.4373771099208
3.90720696838305
-2.12821158605302
6.56277329383911
12.3657459798383
7.92514618878464
18.1205876106036
-12.5357714826688
2.5919516596058
-2.78358208998855
2.11981231439175
2.1588859535533
2.56751510608789
-13.0414759730785
-5.27690306968005
-8.90016447727861
-4.00288692300943
-27.6683277554209
-20.2354686454859
-5.28131214129769
-10.7804713698119
4.9923689838571
-0.235639467524008
11.7725816572573
6.30828277706121
7.20208893058383
11.2540255999511
10.9308282088281
9.3409056179812
-5.42555416054315
4.20401911183125
5.72763798825161
-0.0582797400346393
0.640906986729125
-1.88416445042514
15.8034123424415
1.63390611822687
2.98079417187004
-7.30989317798279
-10.8813406996989
12.0354273875441
-8.94530744958622
-1.19065149754195
-8.09178882432033
-15.0496711888539
-8.56862964176987
-2.3380576323671
-4.06583778383669
-4.91450559038647
-2.81328209451586
-19.7725435449661
13.0059011174067
7.14526680635491
7.54728040592967
1.3953011201446
12.4354376804889
4.333126333922
-8.17911831897014
7.10323388598709
21.9974519700853
4.10975779564029
8.6768065801635
-15.9390427608319
-2.2023330306578
4.88884073836518
15.588471579417
-2.10786931740727
1.62121784594231
3.00057858659427
-7.27721186944127
-11.2801581251176
21.2273976134362
14.6964556735352
-7.69552675882859
0.191257403757761
-4.23287672045058
-17.7717646835042
0.187009301888034
-9.07662382341699
-7.33470622555289
-13.4337659136664
-13.1287562341231
2.46504673637504
-12.9164815237349
2.07490746874038
16.5308612361336
-0.219614306839816
3.85695151679966
6.32724457712858
13.3837450234453
-2.26385395564589
-0.777558029375498
8.56207750249499
11.2479892156564
6.54188913549016
14.5727695249488
14.8278346313114
-10.6328810484542
1.15232159083205
-0.595805142853704
18.3896713902171
3.37651278769062
3.23188236808349
-2.55238339057191
0.762143374548195
-5.68331357893229
-7.64626510535058
-12.6135629016036
3.16612520853882
-11.0369073289601
2.78969392744693
24.6174489598191
-8.61942686167118
-4.39393784316244
13.5368570654854
-2.54171574298288
19.5643038964179
19.8287247514281
10.9914712217252
27.4184027963885
7.36371784802797
20.369006697438
-12.8898154241607
16.1547240752662
-18.2734818478321
5.26807051500138
8.3010453768302
4.2081921277696
5.59121898557955
-2.95976017118088
3.14995809607397
8.15985698421372
2.31084762951929
9.54174213693883
3.91782566205107
21.2163371745163
14.7764080454361
6.00503581767177
8.1119940207691
-6.3220151706521
1.5946388443018
0.184375996467184
-9.31257109389945
-2.80930166994139
-6.79281250366616
-23.8737987900617
-5.27929112946124
6.83122808363474
-14.4030768127582
12.8691768543918
14.7040068939168
18.4837211849125
-9.87481270246434
21.9986106371128
6.80573635139172
6.53919222724972
20.1455575068564
15.7422301893546
3.96688915425592
-1.8506269205219
2.01173784746156
10.8264567396276
6.51834930513336
13.5966786329486
15.6056163126612
8.76221471001048
4.69364551640091
4.17634786727792
3.74788244582044
11.9621707219688
8.85421333199065
-8.15896946170004
-13.5141450041068
9.47592466950776
-32.8404742404881
-4.09579328274184
12.6435417071106
-14.3191430080012
-16.9852158105269
-13.2220547973043
-0.935035394612201
11.7905559920744
4.19718706618501
10.7336080183856
9.88854398681545
33.8381544966347
15.6985220785791
13.8366016940741
22.6693286352157
3.36925519687829
-7.6056397734936
-1.87623565207453
12.2367475046356
12.1759945363174
-7.04624393531199
-3.23052573880569
1.62712603995783
4.50453340914079
5.12053959829771
8.48999598430313
-3.08603190261306
2.58958002904432
-6.03834663497866
0.682924055869372
-5.78000711588452
-15.0345382955635
-17.1325246732928
-9.31294017839237
-4.5128663515193
-9.48550020064549
-10.9285028722365
2.15625000255806
0.237001276653825
7.14444410511616
-10.5760110077085
-12.5134228788811
7.27168224734025
-11.5485796101757
7.83552471823457
2.52055423722423
17.123513340834
10.0629738751042
12.6374012373302
-0.0774196085307302
14.7080972153854
2.54526289711085
10.6397220957003
3.75422489186965
12.5366116717898
11.5164058547661
5.75311521985026
14.2258803073878
13.4183522405437
5.97029725569305
0.580741788836593
-10.6684802702841
-11.9217341758867
11.9361879226408
-2.85480388915407
2.78452640703014
-17.7072158493693
10.0504953558976
-3.00101424541627
-10.1796724072363
-10.8310893067728
-9.53180437161744
9.73150911354381
9.54354696256474
0.847331123372141
8.37690701241688
10.2254956034152
9.01208474825596
4.15721578489414
8.70884556246786
13.0764142933081
11.184900921346
-4.12187321512712
4.25327152501649
0.871321234845704
8.10413562323965
12.4759195459124
11.2898942415089
20.4286307177198
17.5891460055162
4.64993457608761
20.8304217085089
-0.0522123535197552
4.27338860592771
-3.41852423322811
-9.53366745200829
-15.4676624523162
-13.1276348249193
1.56955930103116
-5.00181135276393
8.010957310332
-22.0123927142193
-16.1201087932743
-0.428651479146952
10.3610912447486
-2.46714771041459
6.22043768349867
6.87324571636812
15.9637523496244
9.49535335206252
11.1269257711239
6.44775725433079
9.93252109100734
7.05439273446775
12.3088604827898
2.88953242125809
6.23706243470553
17.2154584956759
7.58938432712509
12.2392710924846
15.4953908907794
9.39073537569054
18.835659169453
4.01389266213912
12.1929998700718
7.62141433472714
7.69195282217628
-14.0955150206205
-11.1346811284372
-7.53542323792262
-16.8654763487362
-4.63574715918073
-12.6101495696112
2.72584640923637
17.2893902760986
12.9201264248908
3.24089379016065
-6.84091182575742
1.10697032431478
11.928412901169
2.49776184830673
12.5623082734724
9.20794210383996
14.0524959402749
4.68068893283516
-5.24983856253141
-5.89293958096319
1.50868681072805
-3.30037315039361
-1.05322024499006
8.15570365472696
2.13862968173561
16.5471485156306
4.10533899437082
-5.82199667609161
7.76516368835185
14.5006198729846
2.86210751462298
6.3846762980954
6.26584884919172
6.09208057581879
-2.31416350714251
0.437551174448016
-12.994093819969
-15.9932169986819
-6.90672242453437
-1.53751187371827
1.10688987561619
-3.06377254537179
-6.63946585331
7.63075815753585
11.9823798506345
-11.1510187225967
0.394636954349461
0.0538882446471214
10.3247285052514
2.70338961075413
13.9248845684429
2.58859987283331
8.16412084628056
1.18857321163513
6.891003275517
14.312349434518
-1.24728944388418
-9.31173232750821
14.8472973022314
9.07999078463689
25.2332240501307
0.248252511725361
5.80560299625565
2.31845129564392
-10.3228497121868
-13.2973093390272
-7.39999215143819
-0.0191863724937547
-2.80368648161706
-0.195996971702254
-4.65465170121883
2.57226736473274
7.91481490624611
5.18604704468566
9.30118692708225
19.0342450647167
6.01663744089101
15.0492094347185
14.4447070076193
9.55257497216119
-0.0689354137964298
10.6860126209776
5.26259521833921
-6.89218330673316
-3.99218171993141
7.92368172556658
-4.5708007304743
8.07554213320403
18.7087162141366
6.59443303050853
16.8817862432657
11.0864060088231
8.37513184144027
17.7106536524691
9.56507179454119
7.02501136239635
3.34130797860034
5.30885673337787
-18.3341215059193
-19.0844381707738
-5.35273606991697
-12.0385950006842
-11.7300152031115
-20.6590999614114
5.88599489938182
-11.1359102513153
-2.81823120887044
6.57152050835676
0.446035136930198
3.16950254145166
13.412760489837
8.36886734722691
11.6899661029822
6.05558670258567
10.0662559815733
5.6576262736337
7.70297061679654
7.82914296644
3.60916763032828
10.4968098922065
16.2177948787212
16.767753973037
15.2740003796101
-3.99911069391395
1.99274771618624
-2.20657804622794
2.09787423065892
-15.0027755959992
-5.88475985003126
-1.1617129646157
-28.7092828807939
0.516163764378053
6.31754189341247
-7.84561581074935
-19.1967450936666
-14.3808879261634
-10.3573324865956
1.03659683047301
5.72197707843357
-1.14832138225881
5.14209331839551
11.9442019337626
-0.417646656859215
-1.26432658634056
-6.94101186762229
11.3137899599598
-15.4632671354216
11.663716730144
5.16697174897731
-7.7586495428752
-1.37536284242973
-2.25558457533576
9.27038970273477
14.2239531823722
0.287825120425529
18.0652550396684
4.41918611720413
7.96755716042948
19.3147021741755
-0.60306994237765
0.835896054421426
-7.18361356058221
-20.4036391077149
-0.532838165780272
-20.2976426032789
-26.7534728764479
4.75237794287659
-11.4623291708768
-3.656069530576
13.1036644817835
4.73328075847924
19.1593576012788
3.21971553460104
26.8033634461783
8.91240192682134
16.2885639454768
-1.70319543148522
1.70143555757479
6.7287563173232
15.3067232798094
4.04508100338625
1.56964972236519
0.147890579868251
6.00478004207559
8.73864979777175
-1.68760794904578
12.1104403836794
11.1075891131632
0.930582772984058
-9.15935128471368
7.9617700098787
1.29101851252137
3.18112748753367
7.64253514231607
-19.160705656526
2.58997820898346
4.46935871477507
-21.2782512151698
-12.6928522360565
-5.95247205971713
8.3939655546025
0.794256705818547
-0.0392389192201943
3.83811371243092
-0.216483470898408
8.40295842351873
4.99899810986085
0.993056689402185
6.31254653477315
13.0839165800598
10.7217902737067
-1.19351963103246
4.06501308151708
-17.5301345064389
-2.3516783440624
2.90792943233404
-2.65900109061238
32.0325484775337
15.077591812076
9.45069221343348
7.08547969192769
-5.59698351708214
0.867245340301527
4.04173956640289
-13.2309730848516
10.2242402937086
0.0546143339011632
-3.50380505966441
-22.2596579560883
2.14795235352075
-4.29392421241162
4.96206092684065
-6.4854941806076
-3.29171418184517
3.12611819404977
17.3407253994466
7.34442453900616
15.8859650620212
14.1717397215931
-0.949303371278025
-5.89323141166989
-11.4483122197403
-7.52990879407325
-4.62554189280272
-15.226201131628
15.8660087014642
-9.94068446836063
0.842012593667484
13.9555566331592
0.769852878346525
8.96112555259301
5.57584728946253
7.34596780012917
-10.8284245313652
8.53759920936035
-2.8028214469134
11.68755317367
-2.04460190973663
-14.5935772231103
-2.73748062314165
8.32432503971199
-13.0348243274621
-4.70584351525958
-6.88585522583691
-10.6756663728285
8.87318130762071
-14.3435141652643
9.93868042081229
2.63336477724655
-9.23128179159733
-6.94816162615378
-4.38712737995198
5.24719387746764
13.4989794217755
-3.35813072237755
-3.88484806792912
3.67563246996836
-11.7269891245584
19.1017908516321
-12.9182017095591
1.36391161813294
0.236963220409518
-4.25098318924826
10.4979880052243
1.89562034046047
7.95327267265717
9.53410612646899
-0.524967375137745
-8.97410180023087
0.613305385258822
-6.8534140691797
-4.31894996851862
-13.4028470309031
-5.62252075465807
-9.74163268236056
2.05397560977335
5.8382143433243
-3.78973685270875
6.81564300927907
0.306154179115463
4.85282148284268
6.36927772051608
8.67612455687514
-9.35703668389705
-20.8234132026288
-2.62988959866455
6.7429631478057
-19.8143112915908
-10.1759996777885
-11.8608677488917
-7.72243981023494
1.86872344125582
10.0717373084469
6.18673067428697
4.49680310131064
-0.322475122581079
17.8021707060404
7.77358569908261
4.7100760221866
14.1824707114771
-2.74472922494392
0.92356106164653
3.46606256524065
3.43302023796592
8.52180926371548
1.45750117832329
9.31919400102367
-0.894282835457013
-5.94451215678074
18.8495370961476
8.21677306139561
-2.20172412831053
8.0567588691525
3.28873446987685
5.95004447120133
-0.580692657454329
-1.918792749936
1.72628052796301
-1.09924366199888
7.48349115068602
-7.8036601968898
1.94033505699249
-7.84420688879112
-26.1668732376449
4.77283416412777
8.08391444615746
6.85225850343943
3.20508789099057
19.6195597507919
16.4656668403922
4.94984653138177
8.23857258043247
-0.0290403830933366
-0.331519517923067
13.5933785976193
0.148972532710278
-6.21950229641573
6.74507039535926
19.0918048375379
2.17242025198753
7.52777722340567
5.51341629770464
22.1710401131514
26.0566748496767
7.94365258700475
6.43235224803315
12.8594300660565
-4.3083378179923
-7.18330170014866
-18.7328444521783
-2.62791829304714
0.315634535451457
-2.20170600654553
-8.20477596638306
-8.92687886428345
-3.59052212860889
13.4214526517297
2.09146602795708
-20.7348797603338
-13.8154571416528
5.28559006039582
11.4203402683125
12.9729950366948
8.33499289955553
6.93490007033853
8.43296420336276
16.6770784038462
11.589968380356
-2.98451040915823
4.76643553792803
1.09333565648006
4.40565275191869
-4.69856655213623
3.83329048894525
-3.78435505291672
-11.7071120490668
0.299093077385464
-6.65085417937829
19.8260437092529
-3.04980504804449
-15.7319177433668
-3.90217729922234
-8.01582207749157
-24.0188814565053
1.83460445973051
-0.4748670545715
-19.5755438515557
3.7280880570488
10.0614917311959
-5.90753979493255
9.70308231836277
0.371102707311322
-5.84161910334419
9.0440463023191
7.1239597449925
15.5267413978632
2.6286851356756
17.5298042739225
10.0623362232816
0.755285235361566
4.22999144872621
5.13304793071027
-3.88713438399131
11.792970664851
17.4001439310861
9.49906313116946
9.48071432037307
5.63985123544824
0.865021281749273
0.00518684269757319
5.94208777723513
-16.5873553224402
-5.76720444017018
-8.01902528591878
-8.91067217259745
-13.7532205141016
-18.1871108525979
-8.51752306770589
8.69409729491717
11.1154526098588
-11.806322381694
0.878274242757885
3.80686191620821
0.375065922386364
-6.51581764705265
5.74886183806078
7.02439020838491
-1.76092828146198
9.49382213434647
8.40313913087163
-0.745547010403294
5.79166630507423
7.32578436598548
11.3345403053053
14.7681847353722
-14.5788280858644
-3.1385287252635
16.8598583454526
2.88247568065211
3.58160888209684
-7.95581129156138
12.8359202822067
-1.03380529533199
4.92414974872407
2.00047205104582
-19.2978664632107
-2.97369648790928
-8.64584010590711
-0.32452299386044
-2.94661332070693
-14.4678484503249
-26.1391825362605
9.45486146565893
7.16789406258596
2.11123638506866
-3.34260623144699
-7.16562825301427
15.1337005711602
12.8266530886483
16.6900928120311
17.9059565036898
11.3843922530854
10.1006428574685
0.273815129495284
5.67327553680438
9.89592269256605
11.9197990582402
6.82167546309598
-2.53668549669167
21.6670724507201
8.24180206873492
7.48920243395342
-7.99808539341356
1.39499267034672
-29.4246985330998
-0.676167144706592
-11.6918239963123
-21.0847678301478
-4.38466227724962
-13.9901871118091
10.4563192039337
-17.7125724064618
-12.2989398944898
-12.3664048190033
11.0979659708673
-0.252841022368655
-13.1665531259194
7.36700810034113
-4.60889999748409
7.03599752774423
19.8332849352315
-3.92694781359268
5.18279252237479
17.0515887556571
3.60101543336116
9.16235893205429
-3.72049102367561
4.6860681638357
8.09052695869407
23.5629080986259
13.2875122985344
6.65139415961886
12.5704855384938
9.9680800593498
11.8231251242303
3.5425247948714
8.96130620735917
7.30196260544057
-11.5514336976897
-5.04489212125525
-4.89257314254248
-14.6544776718747
-21.5125252482294
1.53027674754379
-19.5495657976982
-3.02282416660918
9.91131386842521
2.81902039360143
1.14701533112185
3.74893496241401
14.8624483357052
9.05792366130889
0.881096443231573
-20.6305628256258
19.5766312085187
11.5159747619729
13.0085747875093
-4.10339624806062
15.9412905405137
0.973367153289614
1.07646602770675
4.52929786420073
4.27615882998365
-8.61538952564882
-4.20098249469057
12.4726395356234
-2.34563656963868
7.46073099522527
-19.2384521615075
-15.2110186342369
-3.67182420451668
-9.62173433848775
-9.23370323179888
-1.4787315301856
-13.1645358289796
-15.1427759666665
-9.18642021572959
-2.29590565918958
3.01970444227151
-0.894924539327777
1.93231210504711
-1.0250843229969
10.1766543551929
5.87893554847011
8.0044236797952
5.64111166035164
5.77929581124099
13.5787913317686
13.9760390565175
11.6726856860399
24.6899031951778
8.51032848724655
17.3293297551332
12.2665859718429
10.4248911296892
9.86173569179353
10.3611734162499
5.11352842985611
-5.49451069647295
12.7991029124596
4.53509554268191
-20.4341150308327
-3.86910116062475
-24.6968835733316
-2.73361588256633
-10.3914959217669
-4.09066267510084
-8.05987916534203
0.082138349893234
-13.700765363044
-1.07400108785916
-4.76642308796806
12.404485690862
6.23314373784364
8.45707596455461
2.62085372697054
5.36466068453996
-5.03987244198796
1.53313781739947
20.3382059470379
9.30766648646872
4.97196204747726
0.0143961878582889
8.48504807782038
12.2087097964294
9.38383082838045
7.27453199094068
-9.66730638704736
8.07208954801334
-4.63599967413537
11.2587445490011
-8.56245557987297
-7.64113567507655
-5.28824955210579
-16.3263295144643
-2.00640659963905
-17.3782318674431
-11.2631876256347
-2.55010421064741
9.95312345481203
-14.20776164564
-9.00992866699163
5.86573508929181
6.50820123744524
13.3904594127611
9.19428475582641
-5.52833620049393
14.7199185692699
5.92062069566495
17.1676189453873
12.3777000998698
14.0889621683901
3.3546210791554
6.26247010694401
17.328871045831
21.005516180822
1.64295240865191
0.309952883781551
22.745564803019
18.4711047670864
8.36329578499612
-1.88983568193686
8.23582280296138
17.24905884933
2.22396353734577
1.00963454158545
6.06759671947905
-19.1341956295601
-11.783249254848
6.73155868208869
-7.31258741333795
-6.34958085663449
-11.552220827604
-4.18262986707185
0.777681639061246
17.1927258439209
-8.09304132359003
7.02713472252555
-3.54922734012282
4.76754245708913
25.2961424847383
8.19774488179636
3.37472079187514
12.351064397448
5.88122856086383
7.44008298631909
13.3935034270071
-0.34568923927802
4.60796846008046
8.05147540379779
-13.5258852784952
4.57267377553368
0.25980226557262
9.53238674799366
-14.8197497187261
5.30760413470617
-9.96446194556013
-11.718343015343
-8.47140553105042
-14.0312140069826
-6.38355322212804
-2.49811251468022
-7.01246075305434
8.1378668319138
11.1157837944233
5.54186021199357
8.98736587276798
4.72519511612351
10.8064198798244
6.94006027813398
14.0609703537337
10.2076828223066
12.3074840505007
5.19287442793909
3.81738694451418
10.701549454084
8.1749085057215
5.86427279350814
9.41554918191847
-15.0625346815556
-3.59231612396682
5.63050602599484
6.72823110012579
-0.976896876049121
-3.31867847859545
-11.6897747711588
8.17167808569088
8.52608027474504
-6.2136627382681
-14.7603885631507
-1.60577161343674
-4.98664403398058
-5.81330577936864
-13.1807530986759
-4.09379759569638
-11.3797017249485
10.6302714728595
6.34858924831253
11.8314545601326
9.12662706104202
11.2980937097069
3.85473627374454
0.467264198636633
3.61550721579236
7.44563644208701
-1.69863032087575
16.2533691654115
13.9841412067586
13.418576590786
22.9028002270111
2.47958085079769
9.70769466468829
4.68431637012076
14.4920871015263
-0.768559870263057
-9.96110986364839
-6.91520544478429
-17.4715459804948
-6.68102303637113
-5.28407577207529
-7.71221970718452
14.1361138779888
2.29681283110976
-0.130497426048332
-5.06549088943983
-16.3009685895837
-10.8620677047776
-1.25077131787034
-4.9926865282833
13.1985029064247
14.6224545816488
12.9273234292781
14.2373094464473
16.3082421375122
-3.32081701814083
10.9699074503384
3.46041076704361
4.40062609788138
0.209429608676214
-1.18282499748314
13.224292335074
22.0469959016691
4.95287761478798
15.8721773690522
11.4528016455413
12.1721055285939
-1.43833189354169
8.78804045751952
-8.34790585513246
2.67942459089857
-0.907153263110796
13.9506121508484
7.05300014146634
5.57760154974279
-11.6129368011826
-10.24217682448
-6.29985778308608
-5.75068596614129
-2.92333036257486
3.87842397833896
-0.738186567496666
-7.51701253412525
3.28358940895914
7.78090163936647
3.63003796466307
5.30172395805235
12.9914432092425
15.4161002436967
4.88427349020862
9.80056426415593
6.52778060889027
7.24893797325824
7.25884607291813
22.3270614111358
7.73399445137027
3.80668918687349
17.2911734427943
-15.4389877435312
0.685715848602178
0.0870785146893875
1.11442996946819
-7.61337247851086
-7.09971137601569
1.61133683614893
-5.55567160920188
6.57291127690425
16.4813183853938
0.426005335692826
6.48744092452949
-4.93553942401069
-10.749348673519
-0.747222548768998
7.86661267177084
2.63334760405472
31.1968851506655
19.1937599192759
11.7412617601357
17.4376235677624
3.51154748707698
21.2895662958973
11.4698707745657
-4.33654954659523
-1.78133684848207
12.72046602163
11.7364862533021
15.9078507515746
3.80621338800826
6.58100960163795
-4.51865207996973
-1.84549030690852
7.36841962869524
7.52411178120315
-6.25397459346266
-12.4400304439558
-18.4042494113815
-3.94872549329829
-14.9241098454485
-2.92421258011515
-9.45712430774571
-7.52556366754552
-6.86459068251582
-9.3081834727207
-6.03004753060827
6.25454719051675
1.99765263480055
-6.55929432929034
10.9013639774751
7.73043125425227
-1.38445762836065
0.558497786409534
-6.52819222857494
8.06019524693913
-13.665579963432
10.5484961508119
14.0902878217675
10.4590653788674
11.2095567280756
-10.4223615374182
5.56630635466198
1.06291896089055
-8.2213885258978
4.43038580152815
-0.499436459520464
-5.69968755952602
-25.1777018163352
-9.80185268670896
6.85245357382831
1.87602078977381
-1.0375298844933
-1.75961748093504
13.1107501331067
16.9056597015543
7.44678273985296
-0.701313257856494
-4.36884822775766
-2.95030451105551
7.17846236215556
12.8984684193
11.9468195220852
11.5589374544827
2.84751281862952
10.2764998119422
5.37539937494592
17.1052359532945
9.22645373333557
13.4602202644805
3.78546174170161
3.77817426270719
1.95980506168729
14.9203383224812
-0.211265443558597
-17.739354960805
5.86661750424464
-1.09502343739091
-10.6811414010793
0.977182546149168
-13.7740096810006
-13.0025380917915
5.80100187792984
-11.0862913222855
-6.81052403328133
-5.24281560749962
-7.79897114606528
8.7870035088464
1.02815598818895
12.7539325015231
6.58215333864407
7.70151609504949
7.56195636682397
6.11571722951618
17.9184509917644
8.2479425934044
5.75052460264971
15.0212743544808
17.0952316293749
1.81294971173488
14.231708105449
1.94369918742016
15.1374939268169
6.92263746320695
5.62232819005672
6.99059615751439
-6.64878302645622
-5.95599947077684
-6.57221758117368
-5.53111613369065
-6.57659109307276
-1.30723891590015
-9.95502122145701
-19.1786305939391
3.47548185483391
-24.6390272990645
6.94251870308692
8.20309811634291
10.8480338229011
8.3656296692779
-4.3541439949333
3.58457182947654
4.84892741490691
-4.5305219331465
-4.38858710681653
7.96798271562598
0.491309563026924
32.4383258614299
-1.55347824539253
8.68758121700405
19.8190295020396
4.07816792400337
17.2695443663929
14.3879743218599
12.3505559910441
-13.765456538765
-5.73080518644981
5.45061001513545
4.30203328742228
-16.1518798275196
-10.5090904972498
-11.4227196623208
-4.46662676053478
4.9574805238413
-4.8937573518107
-12.6988546393733
0.344719778142922
-7.99106329642033
19.5055753034005
16.3694162462635
4.60148079638941
0.506885313644325
9.4467457642265
11.7013234799865
14.4645428754026
8.1424193487983
26.9380729984633
10.5619590373482
-2.57329294857517
17.8496790554895
15.1263597470176
11.3832748212569
3.52822389855086
-0.378852336502441
15.1336437133393
11.2430443750648
-2.49905394213604
18.4948032973112
12.5966907611279
-13.2199993920872
-12.5242084280838
3.36832407107743
-7.0627468889958
-18.079476268906
-6.84613617714343
1.58189828796892
-11.686531610054
-5.197778807437
6.69450201681057
5.90258651274145
20.5595832307196
6.15966751585998
15.4379806935377
8.94800476420173
15.9729079905195
7.49536587125639
6.27232299116635
8.29203266679258
17.2671699640802
-4.41990880867075
-4.5791482285726
12.5943769418
1.64528826018755
20.5658785682976
11.1325694144221
8.14629069787975
20.9670425960761
5.05289570934873
17.5495500988425
-10.2706236532298
-1.71575921388634
3.22598619494215
-3.69501328790552
-17.5198165188505
-9.6622225484664
-9.82063934899214
0.682620754582064
-14.3280542304928
-9.32527323288322
-15.2728124344432
-20.2954203063843
-12.2828639274
5.72470654351961
-6.78862226383143
3.37943847480366
-0.793317308837309
-0.593393425190947
9.16329403801079
15.0669393616348
5.80896961542615
7.04688578966283
14.3600949459832
20.824972156449
-2.15574540631677
0.203944769265649
5.97796804992246
15.8946535214073
11.8383666856948
22.8245634019465
2.46961787566824
5.64472579232895
-16.2869049189164
3.76934935464285
-1.296320392919
1.29868795284948
1.80498060278618
-10.6039734532524
-12.4999193514548
12.3008716012269
2.68122207323971
-4.75840093465594
-13.4001530121055
3.72846423965789
-4.43650938902158
-7.87832372437418
6.73349295704443
3.95650344212872
15.5383125169169
-3.12934005530937
8.9320660358241
1.75280033838132
-12.8010468697497
13.9317119420309
10.8148298033893
-6.10121803000913
2.92973139620411
15.7714513517823
-0.987929424462428
1.99545644081067
-4.47079081657408
16.7604738019772
0.0958505892630743
9.12148441989507
1.56875865974958
6.84729721841496
10.9359799291664
-3.80747109542939
6.16702627915058
-8.34024347057355
-19.5593615943209
-10.4620625579108
-14.6615844272755
-22.99250400961
-7.62521463702419
-23.0385130034468
-17.148359405241
-3.93768073527948
-11.0776135819966
-4.0998402487443
13.0865959762356
11.0397359636151
-7.01400016218519
10.2038063889235
7.7646293669436
5.57803601505892
10.3576787599932
19.9420593230432
9.4382169156134
6.87493753927456
-3.29942040870676
22.8156991361368
5.86485458027163
11.0527081079375
7.37760471709535
7.37052287295852
2.6734596625783
-3.13222183011074
-0.996009190276339
-2.77730640693748
-24.7546660582094
-11.5460511689125
-2.22706412074735
-6.40623631615898
-5.6073450161606
-21.2083708862363
-12.6855174007976
10.3155404518471
4.33236946817968
-4.98836650069173
12.9467214147253
-9.73259881234684
1.66998918331859
0.872333587648174
-0.249762682924036
6.48779276978473
-13.1872891883721
9.00274973727534
4.34171056864453
-1.17646112193049
-11.094987460643
-2.79864123686465
2.17312451650097
-1.60745048022282
9.82347980615067
18.2995944858068
-3.61735085771508
12.5165624899208
10.5045748126237
8.33678346617599
0.465991539731878
8.76076033492232
-5.03811021724544
5.81911279423472
0.460301847572646
-10.4954407838609
-19.6837806867142
11.1821089039287
-6.32008468817868
2.94433517003105
-4.61551617078845
-21.7163912662604
-7.46806790526808
1.83043000010301
8.62547690064167
5.52454766948135
8.58813625198029
5.62228534717839
11.8661290085577
-7.65735303865966
0.668150275873356
-5.54732668730116
13.6607140966476
9.91523982360815
-4.17835687111199
15.5027150549228
5.45421936331457
3.25505156848628
-2.32595139482244
12.4387335714543
2.83054382320638
-7.6344958471177
1.16173138190234
-9.77147479269389
-9.24131792368003
-9.87299519276154
3.8154956173751
-2.9968202115611
-10.6031611793275
9.36027253280862
-11.6581772623673
-1.39952595238696
2.00636171153696
-1.80541003091393
12.7531873717167
15.1780455844399
10.7565981520171
-1.23854584523883
-1.94687431476066
-12.6603817328122
-5.34442731010146
16.0489948829456
4.6821542626878
0.0256299022967958
-8.52034826821833
-2.72035140582485
3.91285638521699
-16.9602538902913
-0.2131667448724
-4.03069782802179
-6.92493655864558
9.21106471037293
5.64626088000562
-0.416034991402315
-1.33474398251981
16.4299073014207
11.1241301830617
-1.4679749479876
10.9991490555267
-15.4223594964563
-3.79710481655801
11.2581731664901
-0.741313541242244
3.61906288914915
3.24321029451711
-15.0980675112862
10.4445169743194
12.6961357690263
-0.806352524985444
7.64839950645594
8.10360670490752
-7.01337847533517
-8.64171180985822
9.84488774240731
8.31719175077842
8.50271923280213
19.6972304460275
11.9034531465351
17.5320190452549
7.20273673262888
-4.00595557876201
4.08429487344124
11.9770287128669
2.35226436815533
12.9589423770114
5.13886731863221
5.11801621478949
-20.6933464502144
-5.53986918344116
0.454457540269717
0.95515746915482
3.79345652362738
-12.0401547622137
-5.7795674239464
5.4234585134676
4.13906737653534
-0.370342736803771
11.4968281270084
6.60298274696156
11.555776209314
9.27149462356238
-4.08010055845772
-15.6609899237025
-22.5088023078758
1.53135741646875
0.592989032624988
2.19111016042264
0.502000577456833
-16.1706101000625
5.27321803022796
-10.5853618783088
4.79099812884199
5.20322267618021
-5.91280009823099
-2.79696670492404
2.49794494449366
13.4687263981993
21.1991137288263
18.0479969832074
11.3020285104504
11.0601127579498
13.0523757708294
2.44650101082001
-7.33569354070574
4.81536418070776
8.9745968124227
5.63531361437943
-2.53216577804984
-9.26320913525046
9.65037356926095
15.5797987467947
13.2754123971398
17.3416706312582
14.4970533535332
14.4544659816159
16.3035495224889
11.8943856651728
-14.0334461921095
12.3750620384648
8.31737005211575
8.33187997231605
-0.3930295546382
6.56702127441228
-0.137966452828677
-2.93453296428697
16.0258931651329
14.0749922833851
2.25259737801874
10.7672727785461
-7.96163249359018
-7.85173536558836
-0.0660157456528063
6.89733878038567
-0.911508464301887
7.74638766167201
3.40735069679566
0.705293720113859
8.78292465312832
9.2157613894842
1.28875775776205
-0.924991333232525
12.4841567224506
11.8944934732323
25.6958841768188
14.3224247272233
6.56532350916369
1.56355923391514
-2.86424122938107
-1.07450735712936
3.77295182715319
-12.7620304614962
-7.97558617238257
1.89658985500563
9.32453411735951
10.0302173276796
14.9608233331848
2.30186048501936
-8.84473095913897
3.64841171720492
18.0394924349287
8.25163740148636
1.26751557153033
-11.8801313111832
5.61098146431841
8.99405178010095
0.473728612876558
4.14966817550228
7.00649110542805
-6.63797545239642
6.45132743646293
19.6749628498533
12.0015136958515
-4.31157949368955
-2.36537695415466
14.4906906860964
13.6376371749807
-5.73525835831908
2.94154860645685
1.13483728825792
-4.53381354064001
-13.9291536318013
2.90264297398964
-7.14399585162354
-14.6189053342141
-1.61211713054193
5.01201900680834
0.357738223258131
6.72641472155739
7.53673623369784
-7.77996289739942
17.9597259158612
8.33684986116646
1.64068135376594
-1.60465154993115
-6.85963672445405
-10.7073235874494
-3.53941994359877
10.9562930101127
3.6146763838675
8.6025425852796
10.0130829331689
1.95709179619902
-1.80351341545387
19.7245884532855
7.33693165391326
2.60943466851033
6.72175615684703
-4.01535547026451
0.292757882508056
20.9522014420724
7.39924305778015
-1.91005980912218
7.80674686738977
-5.07243465133967
-0.104865299680312
-4.68776695259355
5.21047547265807
1.50462628008823
-9.07200135694503
1.41178697799919
0.176426101179459
-2.21737067809616
-2.4867134225178
5.05934679161382
3.38853083947124
9.91994574807946
13.6720099428811
13.2841205129412
19.9107044165765
9.58225903787278
23.9044454710964
10.1000925854067
-4.79809850014567
12.9139918078007
-1.9398101448483
-10.7693285954178
13.0290048906219
-0.95633944562252
9.62606982754514
1.80454101348091
9.87854967595942
11.2980096536591
1.5053693786086
0.785153993873471
-8.42726853975666
-15.6689759993007
7.22456056849632
-28.7041555723655
-4.16424496750625
-1.9499149181315
7.52793299851815
-11.4956282396351
10.6709900636375
10.3983310883677
10.7767377166823
12.6765962763226
2.21359966766803
14.9783549158727
9.80294874529476
18.2141908800968
9.73818260081649
12.921821602792
4.79308082441625
7.84644659267235
15.8853881814325
8.85133353127485
12.3413558025006
12.6774559181686
-0.937164350127462
12.6021956526907
29.9807713570286
7.11748763767271
10.1605191501795
3.31009205548096
17.5515422211089
2.58409118964308
6.57193254064045
-2.49561826463248
-12.3305114941993
-23.5587988656145
2.62489440390642
0.985649009883624
-2.63798669453126
-2.46777438084671
-12.7574471062507
-11.1199811557082
-4.17069201123476
3.17958149984148
18.4459743440366
10.20768376746
14.1958717830371
19.0491795940712
9.34397720451003
15.038746522814
-0.501777826133463
4.91194136847318
1.36196536581136
21.9421580227083
13.3733262841542
14.2365624165454
4.43088656344552
22.1830431717176
16.8233551442217
17.5673685780281
13.4196019560363
7.36973783107329
12.2533927015623
-11.1660545479251
-0.851704645356437
-10.9698180730636
-4.7853788347279
-10.0812753538982
0.786813383924666
3.25142098239892
1.90087850997137
-13.9744079186139
5.59800390140339
2.60780479531152
32.1600027380821
12.4146065395699
9.43677272502968
-0.732354664488313
9.95476921515217
7.71078504332866
-2.38185593500467
10.9867636236309
10.7394288001755
-15.8880286480367
19.1542086031158
10.9389322053808
23.9597085670978
2.88136750145221
3.13330586998158
13.769127802632
22.759038260531
1.47324300443533
7.40491767802027
-2.97238996221528
3.59689491020627
-8.57176145215436
-9.55163152493978
-18.3199026259733
-5.04876140704305
-17.3155367028735
-9.68429853553405
-20.525270263529
3.34439464528995
7.73876319996215
-7.11544018713041
-4.88056537219714
13.0737365450758
5.67632587368573
-9.72109817943163
13.649684408561
5.25948171980245
20.1937889457359
16.1793351465607
21.8857081857752
3.20251201735345
3.69159499021553
12.8180092124215
-1.12237775150983
8.40041719545
3.35459648323445
14.8154945500208
-2.40582484668449
16.703458124577
-1.35012376591816
2.49457010354147
-2.18364956834524
-3.5267793444091
-1.75409558199945
-6.23270417895215
-11.7356640224853
1.87569953167861
-18.1317382982762
10.2940688481326
-11.2656634916926
1.03148053126804
7.69044658438285
4.10716914553869
0.285617577187812
-15.8755192943632
-0.445561078178502
-3.85939843897889
10.3017022342552
14.8656641354232
-2.66143158393256
-6.23701370255445
-7.13389727177115
4.11834018540676
7.17169331999099
-0.0201737247919187
8.36373019963788
6.3878195558096
1.84960768661907
26.1806517245791
4.44440129997828
24.5690607172922
5.12606008508397
18.693234755223
1.60782335336197
2.20253493275353
-2.25597575453844
-16.3131443801862
-11.7789501844522
-6.46162884127501
-0.630267287699068
-18.01657558235
1.06169510726615
5.15561866338417
-5.75828497887851
-20.5935914612071
-5.17836551643873
-11.5108108304804
3.05234825659295
3.28855092975072
11.4140903694406
-3.96029466428489
3.15963362385749
19.333164987909
-2.0256531766348
19.7369026285492
4.43423330351664
11.8313892342786
9.61563189819219
20.4197697275023
15.4193316937784
11.0022536028209
14.7728446119894
15.0937228702497
21.2617518789603
16.1774437357266
20.0405946967952
17.9994291087405
5.47075656783298
2.71236568883887
13.2713411911911
5.17746267955744
2.04721814599153
-12.0048784349266
-9.14135403963697
-19.6496605054977
13.4790338724459
13.106517357832
-1.80858481524731
5.24540359486881
5.40523258598614
13.942981226448
-10.1995124013675
11.9376720360013
4.34415578838003
2.03449713427509
6.03331596671522
-5.34916653728941
-4.43261495472978
14.3565665658128
15.5262368252633
17.0861529392174
11.9281359724506
11.0230745248139
6.8975511712579
-1.64766115841668
6.45077520818007
22.7995239931761
-10.6755362249406
-0.141091982645164
-11.8163718798468
1.73688882784689
-12.2360473109528
2.26484247871033
-8.17082664006789
-0.538073837817842
-11.3731144680029
3.93135034780128
-8.57046028557692
-11.3130441549271
-8.655322781107
-7.58816042384174
-9.69077880806656
0.0424998925330329
4.82415544526225
-12.6991799762701
-3.94810332686761
1.88027926669458
11.9176430371241
5.71068531408168
5.14986280877671
12.9368025721283
10.1933338043648
6.91955945287882
-5.87180414364666
6.38087162642763
13.0402814233956
12.1092117059944
8.25385915009378
14.4721154069988
3.12825192195417
6.0898806111874
-11.8549184571511
0.388887952286667
-24.3579982584441
-3.10909961817509
9.08375820540071
-12.3259494135598
-9.53839859249164
-10.7888323354947
-7.2244838602639
2.33234645273169
9.22476147721461
2.00589939838147
4.37444904385614
14.176446601562
-2.53799638198734
-8.73368595110966
9.22986768258808
2.69700658758877
20.1171128081513
15.0451503354005
14.0258553766542
19.4822767277078
17.5769678951782
10.8616807063226
9.15472690584932
4.45961647340772
13.1323025384249
5.67141314602048
18.5095202421864
9.4312375381615
10.7425823811921
-3.67256404101166
9.99863290156371
8.89351786480877
7.03889167212988
-1.04843960194467
-12.3063863806653
-15.8588980447597
3.61045271826365
-8.90343466856868
-22.5186815539554
-27.4072050119893
-9.5568450740468
-0.60709335581883
-16.3299962894211
-21.3686257990505
-6.52204416002727
-17.7640375034199
0.927722038210258
-18.235993312615
-1.07617734072998
1.59715158802616
6.41842526903924
9.79426877353407
4.26393795417247
-11.9023842942122
4.07399770724677
1.89196910721967
9.74800424638518
0.801295975576177
10.5358335047834
16.1435995550944
-9.44361301079483
-6.06414423225249
1.72940461996953
-10.4787068713187
-2.29858297605407
-9.38804619612552
-6.40669993740726
-6.44075477847496
-2.38632082681431
-10.9150391693537
-16.7187741728832
1.6743150816485
7.42991487237069
-4.65021577620629
-3.71758310744972
9.04517641470635
-13.7322842517273
-3.36779684728709
-11.1022032778246
-11.4482011368043
8.95498134571152
1.85702709302948
3.92883188431463
-3.13509835254663
4.79885406293729
-0.833581137693136
21.0708305771302
7.59687030715729
8.94717411972928
9.43888284633496
7.23031366984412
8.92265515554718
18.1577291513466
11.6178615429245
3.78615300315004
14.9046304458559
13.5709131738892
11.5773573922017
2.41723858029697
7.29825114621211
-8.65902462800413
-12.3819446548341
4.54771092270152
-0.427079965218796
-2.32909127018339
-19.0538425343756
-12.0565999410601
-1.30349934712833
-9.80104056238298
-17.8315079613487
-1.61073354919981
-18.6310915122126
-7.3433397265443
3.81064796260452
-11.0303135531439
1.92955225689457
15.5174671372316
0.219630512415895
8.25378910264777
10.8292929482551
11.2320922618445
11.030866582951
4.08901223173366
9.00761183340359
10.6956394747847
5.74974685194032
-8.62295464164643
2.94669601411525
14.2789713052497
-13.6131712931576
-16.8876927338689
-14.6289052122811
6.09076266706865
-1.28042848662965
-19.5076003137096
-16.262501894539
5.80645880566987
-4.42152271433124
-0.996726431610836
-6.8968195240739
-16.6320254110601
-14.2531460886453
-19.8717684209398
-4.29759892197737
-5.71330352024667
-2.06497918699219
6.06911592802482
12.7983558084356
9.21197619749813
19.3175674841714
-1.674237973993
-0.109936661637528
4.9027997418802
7.90812326850351
7.74765320255932
4.01793656578594
9.10019128691711
3.67990247552906
9.54360240246487
20.2478664728931
-5.82908093029217
-1.47984517157588
-3.23375006048418
0.286734263508565
4.30166416906108
16.5820369998686
-4.32418951342529
13.7110915625257
1.09234550765879
0.455570752459601
-2.66486358825464
-18.4067839582824
-14.8692197647553
-10.8758810249793
-6.41686145724071
-10.9887699651055
-19.9451215406529
1.06533010798676
-8.68031593880534
2.44801948367168
-7.52044201234786
-6.14171933035218
4.22499187446838
12.4300439455
4.31262963788396
13.2180526934834
-6.42617903181832
17.2510103834126
-1.82168759976247
3.54687971827846
-9.13567072113312
4.37141521729159
10.4324798282501
6.56065164425185
5.49015158243348
4.19830300929194
-8.7893167379807
-4.43381459591561
-4.19156256282863
-0.65517190676795
0.401744767625387
-0.225738977034735
-22.2250706853201
-5.20342958787514
-1.08388777353917
2.19271507516801
0.134074642269896
-5.4820259853927
-5.04508657991256
5.47365354106214
11.8696685344739
15.2134602908869
3.1306281474458
0.0687211782037136
20.1964148831432
-7.88304954499241
0.176546661480247
-1.1470525387247
-0.407255815850048
4.65835171384111
3.76528739872341
5.65586907030971
-1.28769914571286
20.1632570325384
-4.58948876762748
-1.00012034648765
-0.60885731852067
8.96727307340418
17.495933828214
15.7813324095111
1.25724809172567
21.6011604117482
14.3087625501337
-0.367645732648578
1.83363554553354
-18.3276608987435
-15.4838745590675
-5.16213656935662
1.75825565026816
-10.7934219141222
-0.0604984397399412
-17.3168490930489
1.61824322029292
-3.80256017729162
3.13708759866087
19.3969135828497
0.545687322331917
5.43061865738816
10.1944340322394
8.60257412221063
5.51909377241904
8.01235680607959
8.48981316440899
0.479293212416841
10.0521774139382
2.42569861971096
3.74537177025037
-7.92696624655455
1.48815646022956
8.13223740620198
0.334670399436656
-13.2385731159495
1.66150911182511
-3.71962597308256
-14.6486676428975
-12.8589266922429
-7.12751087213659
2.46201984196303
-9.32092740542695
-13.1209182718641
-4.02603333690492
-9.39476271388073
-6.48038762056557
15.2177985446608
-12.6932147401277
0.217932675078843
1.39592743864611
8.12636488353617
5.11249172694734
8.02229501569594
9.23028423792845
23.4223423484607
10.0810238708914
-0.205997917964562
1.28397463930944
2.02377660356645
4.45293754049159
26.522704249092
4.82349659409096
7.66799810628969
4.60668224583846
7.337587983117
9.65664254234498
4.51441318326593
13.1182523360375
4.34202809880937
16.3593769156528
-0.123148235293314
-9.18410551892198
-10.9910462935835
-14.077301354287
-6.31895816723304
-11.5725956072409
-7.60506701752082
-13.6834634173721
-2.69566733582039
-1.38213991521
-4.13835711714577
-19.2088242971744
0.838438905431962
1.38731322095567
10.4131885256472
-3.93002928091446
5.82246207903224
6.9736720061458
1.30312714546324
14.2711397562451
12.6230806923916
18.1999025103846
1.60948966419778
12.5086995409864
9.31440574373372
11.9323213735023
7.53230723558213
6.27733520626246
-2.30588771053884
0.52935242120048
-19.0988948316407
-17.1917432530495
-4.80794395048446
-17.5168095121439
-15.400975347734
-10.9151177322811
3.876202999451
-8.43939303457092
8.31219272910884
-13.8381278812533
12.9535843864253
13.4277117746284
-13.6611801354774
4.22866599107697
-0.569815210462112
8.53234272745087
4.2657729156004
7.81653876614901
11.3514562683678
-7.52441890422902
5.84788923568697
4.85564983053478
12.102352822886
2.3761491007001
0.896411088167611
-2.77164555615756
-4.67966935740504
4.33830507237948
-5.04122891924701
2.36330488771209
14.3730924618858
0.51867910193894
16.5548509034098
17.3722085838637
-9.9474810747522
-12.7065097731742
-4.52186171669409
-8.89873648723615
1.76479663682997
-9.05677504549187
-7.38367813394446
-16.9366401257763
-12.7008023404359
13.8990024926525
-1.94184059592268
1.43006710016221
-11.1552061204801
1.69408738568342
3.88922162315775
20.9047216865735
3.45297495519
18.4675101753726
3.51830284156456
1.79043895402021
10.218994476202
5.75686003704836
15.3451590288731
13.3230511072495
13.2505909158128
11.9176419807325
15.4580537464329
-7.11443294503823
-2.02248708945661
-8.37602674553388
0.749784137200985
9.73188769188421
15.3788560062649
3.55286217801284
-1.67291212824127
3.04467413272708
-7.12775642363566
-10.6477562206962
-5.28328399611849
-15.5932095457951
3.63755305243284
-16.1290107376042
3.2646933007802
1.75698417190323
-4.71208899785291
6.69076061633334
13.2060088685414
8.04146915540198
3.68584325207476
2.26473562721344
-5.50210929612967
11.3261414580421
3.43150598513262
-2.29465416142008
-4.22196503739675
11.5123917374563
15.8767835524057
-1.85566638482742
-7.51209716983235
12.1856167369874
7.1715932111031
11.944123914672
13.7590814951588
-2.74725924270696
-3.39570761256615
-6.67300289397086
4.35899921924581
-2.70575336977187
-2.96538316902717
-7.64354221479009
-4.2371875442997
-2.42602836312412
3.92456007401684
-6.55169722060131
-7.04477282070435
0.547171150371832
-2.38189095937451
7.37599365857836
16.6835429946252
13.7431732940143
15.1796876999527
-11.8518458455366
22.6833718836295
1.30941874507422
20.0590776246866
10.0483252383522
9.04900858268024
17.1876166314169
10.5679263640079
24.5562279392746
10.3159543864888
11.0386048110674
4.65814889327582
9.15023545102653
3.60155540233952
-7.43375309452554
4.20295261383049
-5.675992859968
-11.6351100362335
-7.34519670887498
-2.71230844878932
-7.66305244863662
-17.0228807137175
-2.45673500189772
7.8447889859661
-12.3446971797194
-10.9422949416995
1.26679039946539
-2.56176277192359
5.72081931805713
15.1463127229576
-2.2994132722936
2.04087511536856
10.3918193790274
-2.73047354472519
4.66170345743462
4.52831144796436
13.3796249699552
-1.41206527510157
6.31861238809905
-11.2204823829693
5.9660930666281
4.18595797682525
10.8523700038479
17.5418207393346
11.3077944442551
34.3891738167442
5.4941422220271
-5.1462468133312
-1.3879864460381
-2.69147008524823
-7.45209593449781
-12.1570499118602
-14.5491009844177
-16.0375632294525
-16.2248844897753
0.199393989795484
-3.01227038636197
-5.0137466711315
4.79477839124486
3.92741013030007
2.68065220619211
-2.07102441085783
13.0081270199823
8.96359515238747
11.5326168372599
-0.0772776327946201
9.33180936118911
-1.35399777858231
4.00446377100555
-0.303128401211374
0.907811750983847
13.9429468166886
17.2889928679675
-1.93566534555484
21.1232652088617
4.44507319452358
7.61676820852699
-2.8166760447879
-14.520630847016
4.13747080739594
1.07512977902546
-3.47408749139973
-8.15805238052464
-17.7482851426711
-5.9580477562271
1.92461158819581
-9.45129281126751
-0.0488263224007561
-15.6068594180469
-2.90911133192684
-2.63553625455932
0.818155887038543
11.0483838958904
7.90230518317513
-3.50396408935173
0.783553244000937
-9.45131036204567
-10.0800773285691
0.101706613495639
-16.2098881061118
-5.40432477665874
8.58742570208452
-6.87933971158935
-7.90847576233286
-3.98060043860519
21.9125731575162
8.24743457841186
23.6963009008544
24.4938605499536
10.823056387521
29.0430556258043
15.1098177974821
13.995601682558
-0.738385139933142
12.2104385802879
1.132487697854
-17.7794558988527
-10.0560484950262
-16.1838985486346
-1.16215938311226
4.22425746768028
-1.92176456745291
7.76989173832796
-3.45936322832513
-5.84019962412282
1.02091740519365
6.29903817420919
-2.99396065893557
7.34877630509982
1.78696440655519
-5.91854537689204
2.338307852045
-7.37577035479175
-3.07143254465687
14.6504519981664
22.5760483156821
1.6202645246529
0.603640521418887
9.20920074300329
-2.47914505387854
8.80378375228596
6.82499854829545
-7.79802643208421
2.66905912484223
-15.8721959244955
-21.7859164369466
-7.14718434994589
-2.01837074073186
-6.40700371205367
-2.66421415995352
-20.4678659928017
-6.07626225252321
-21.1578787906431
3.36803615267367
1.49552551356121
-1.625686658704
14.0884537449953
20.2533628730913
-0.865562057846698
0.725912799449968
-13.833567144053
-15.0428727057555
-16.5096736944021
-31.815867821083
3.70051831399176
-11.6811912777531
2.33097601221942
13.9266322773868
7.29396799269463
12.0402482282152
11.066160307682
18.4788752537058
3.99189566589624
-1.86700106363649
8.1642315505797
[truncated: 8,777,579 more chars]
